# Supplementary material for: Development of a laser capture microscope-based single-cell-type proteomics tool for studying proteomes of individual cell layers of plant roots
Source: Hortic Res. 2016 Jun 1;3:16026–. doi: 10.1038/hortres.2016.26 (PMC4888759; doi:10.1038/hortres.2016.26)
Supplement: Supplementary Information [file hortres201626-s1.xls]

## Sheet: ctr_cortex
Fucntional pathway numerical code	Functional pathways	Unigene accession	Description	Protein name
2.1.2.1	major CHO metabolism.synthesis.starch.AGPase	solyc07g056140.2.1	highly similar to ( 882) AT5G48300 | Symbols: ADG1, APS1 | ADG1 (ADP GLUCOSE PYROPHOSPHORYLASE 1); glucose-1-phosphate adenylyltransferase | chr5:19570326-19572557 FORWARDnearly identical (1008) GLGS_SOLTU Glucose-1-phosphate adenylyltransferase small subunit, chloroplast precursor (EC 2.7.7.27) (ADP-glucose synthase) (ADP-glucose pyrophosphorylase) (AGPase B) (Alpha-D-glucose-1-phosphate adenyl …	Glucose-1-phosphate adenylyltransferase
2.1.2.1	major CHO metabolism.synthesis.starch.AGPase	solyc12g011120.1.1	highly similar to ( 793) AT5G48300 | Symbols: ADG1, APS1 | ADG1 (ADP GLUCOSE PYROPHOSPHORYLASE 1); glucose-1-phosphate adenylyltransferase | chr5:19570326-19572557 FORWARDhighly similar to ( 802) GLGS_SOLTU Glucose-1-phosphate adenylyltransferase small subunit, chloroplast precursor (EC 2.7.7.27) (ADP-glucose synthase) (ADP-glucose pyrophosphorylase) (AGPase B) (Alpha-D-glucose-1-phosphate adenyl…	Glucose-1-phosphate adenylyltransferase
2.1.2.5	major CHO metabolism.synthesis.starch.transporter	solyc11g062190.1.1	highly similar to ( 565) AT5G13490 | Symbols: AAC2 | AAC2 (ADP/ATP carrier 2); ATP:ADP antiporter/ binding | chr5:4336034-4337379 FORWARDhighly similar to ( 690) ADT1_SOLTU ADP,ATP carrier protein, mitochondrial precursor (ADP/ATP translocase) (Adenine nucleotide translocator) (ANT) - Solanum tuberosum (Potato)highly similar to ( 552) loc_os02g48720 12002.m33839 protein ADP,ATP carrier protein, m…	Mitochondrial ADP/ATP carrier proteins
2.1.2.5	major CHO metabolism.synthesis.starch.transporter	solyc11g062130.1.1	highly similar to ( 566) AT5G13490 | Symbols: AAC2 | AAC2 (ADP/ATP carrier 2); ATP:ADP antiporter/ binding | chr5:4336034-4337379 FORWARDhighly similar to ( 697) ADT1_SOLTU ADP,ATP carrier protein, mitochondrial precursor (ADP/ATP translocase) (Adenine nucleotide translocator) (ANT) - Solanum tuberosum (Potato)highly similar to ( 556) loc_os02g48720 12002.m33839 protein ADP,ATP carrier protein, m…	Mitochondrial ADP/ATP carrier proteins
2.2.1.1	major CHO metabolism.degradation.sucrose.fructokinase	solyc06g073190.2.1	highly similar to ( 544) AT1G06020 | Symbols: | pfkB-type carbohydrate kinase family protein | chr1:1824548-1826101 FORWARDhighly similar to ( 578) SCRK_SOLTU Fructokinase (EC 2.7.1.4) - Solanum tuberosum (Potato)moderately similar to ( 461) loc_os01g66940 12001.m12799 protein fructokinase-1, putative, expressed bac_FRK PRK09434 PfkB KdgK RbsK ribokinase PRK11142 ribokinase_group_A adenosine_kina…	Fructokinase-like
3.5.1	minor CHO metabolism.others.Xylose isomerase	solyc07g006650.2.1	highly similar to ( 672) AT5G57655 | Symbols: | xylose isomerase family protein | chr5:23347030-23349805 FORWARDhighly similar to ( 664) XYLA_HORVU Xylose isomerase (EC 5.3.1.5) - Hordeum vulgare (Barley)highly similar to ( 679) loc_os07g47290 12007.m29315 protein xylose isomerase, putative, expressedPRK05474 XylA PRK12465 PRK12677 genomic_reference:SL2.40ch07 gene_region:1517595-1522933 transcri…	Xylose isomerase
4.1.7	glycolysis.cytosolic branch.triosephosphate isomerase (TPI)	solyc04g011510.2.1	moderately similar to ( 352) AT3G55440 | Symbols: ATCTIMC, TPI | TPI (TRIOSEPHOSPHATE ISOMERASE); triose-phosphate isomerase | chr3:20553794-20556078 FORWARDmoderately similar to ( 376) TPIS_PETHY Triosephosphate isomerase, cytosolic (EC 5.3.1.1) (TIM) (Triose-phosphate isomerase) - Petunia hybrida (Petunia)moderately similar to ( 345) loc_os01g05490 12001.m42862 protein triosephosphate isomerase…	Triosephosphate isomerase
4.1.7	glycolysis.cytosolic branch.triosephosphate isomerase (TPI)	solyc06g005490.2.1	moderately similar to ( 411) AT3G55440 | Symbols: ATCTIMC, TPI | TPI (TRIOSEPHOSPHATE ISOMERASE); triose-phosphate isomerase | chr3:20553794-20556078 FORWARDmoderately similar to ( 413) TPIS_PETHY Triosephosphate isomerase, cytosolic (EC 5.3.1.1) (TIM) (Triose-phosphate isomerase) - Petunia hybrida (Petunia)moderately similar to ( 394) loc_os01g05490 12001.m42862 protein triosephosphate isomerase…	Triosephosphate isomerase
4.1.8	glycolysis.cytosolic branch.glyceraldehyde 3-phosphate dehydrogenase (GAP-DH)	solyc01g098950.1.1	moderately similar to ( 379) AT3G04120 | Symbols: GAPC, GAPC-1, GAPC1 | GAPC1 (GLYCERALDEHYDE-3-PHOSPHATE DEHYDROGENASE C SUBUNIT 1); glyceraldehyde-3-phosphate dehydrogenase (phosphorylating)/ glyceraldehyde-3-phosphate dehydrogenase | chr3:1081077-1083131 FORWARDmoderately similar to ( 378) G3PC_PETHY Glyceraldehyde-3-phosphate dehydrogenase, cytosolic (EC 1.2.1.12) - Petunia hybrida (Petunia)m…	Glyceraldehyde-3-phosphate dehydrogenase
4.1.8	glycolysis.cytosolic branch.glyceraldehyde 3-phosphate dehydrogenase (GAP-DH)	solyc05g014470.2.1	highly similar to ( 555) AT1G13440 | Symbols: GAPC-2, GAPC2 | GAPC2 (GLYCERALDEHYDE-3-PHOSPHATE DEHYDROGENASE C2); NAD or NADH binding / binding / catalytic/ glyceraldehyde-3-phosphate dehydrogenase (phosphorylating)/ glyceraldehyde-3-phosphate dehydrogenase | chr1:4608465-4610494 REVERSEhighly similar to ( 572) G3PC_TOBAC Glyceraldehyde-3-phosphate dehydrogenase, cytosolic (EC 1.2.1.12) (Fragmen…	Glyceraldehyde 3-phosphate dehydrogenase
4.1.8	glycolysis.cytosolic branch.glyceraldehyde 3-phosphate dehydrogenase (GAP-DH)	solyc10g005510.2.1	highly similar to ( 593) AT1G16300 | Symbols: GAPCP-2 | GAPCP-2; NAD or NADH binding / binding / catalytic/ glyceraldehyde-3-phosphate dehydrogenase (phosphorylating)/ glyceraldehyde-3-phosphate dehydrogenase | chr1:5574433-5577406 FORWARDmoderately similar to ( 448) G3PC_GINBI Glyceraldehyde-3-phosphate dehydrogenase, cytosolic (EC 1.2.1.12) - Ginkgo biloba (Ginkgo)highly similar to ( 570) loc_o…	Glyceraldehyde-3-phosphate dehydrogenase
4.1.8	glycolysis.cytosolic branch.glyceraldehyde 3-phosphate dehydrogenase (GAP-DH)	solyc05g005820.2.1	highly similar to ( 588) AT1G13440 | Symbols: GAPC-2, GAPC2 | GAPC2 (GLYCERALDEHYDE-3-PHOSPHATE DEHYDROGENASE C2); NAD or NADH binding / binding / catalytic/ glyceraldehyde-3-phosphate dehydrogenase (phosphorylating)/ glyceraldehyde-3-phosphate dehydrogenase | chr1:4608465-4610494 REVERSEhighly similar to ( 597) G3PC_PETCR Glyceraldehyde-3-phosphate dehydrogenase, cytosolic (EC 1.2.1.12) - Petros…	Glyceraldehyde-3-phosphate dehydrogenase
4.1.8	glycolysis.cytosolic branch.glyceraldehyde 3-phosphate dehydrogenase (GAP-DH)	solyc06g071920.2.1	highly similar to ( 578) AT3G04120 | Symbols: GAPC, GAPC-1, GAPC1 | GAPC1 (GLYCERALDEHYDE-3-PHOSPHATE DEHYDROGENASE C SUBUNIT 1); glyceraldehyde-3-phosphate dehydrogenase (phosphorylating)/ glyceraldehyde-3-phosphate dehydrogenase | chr3:1081077-1083131 FORWARDhighly similar to ( 593) G3PC_PETHY Glyceraldehyde-3-phosphate dehydrogenase, cytosolic (EC 1.2.1.12) - Petunia hybrida (Petunia)highly si…	Glyceraldehyde-3-phosphate dehydrogenase
4.1.13	glycolysis.cytosolic branch.enolase	solyc09g009020.2.1	highly similar to ( 799) AT2G36530 | Symbols: LOS2 | LOS2; copper ion binding / phosphopyruvate hydratase | chr2:15321081-15323786 REVERSEhighly similar to ( 787) ENO2_MAIZE Enolase 2 (EC 4.2.1.11) (2-phosphoglycerate dehydratase 2) (2-phospho-D-glycerate hydro-lyase 2) - Zea mays (Maize)highly similar to ( 787) loc_os10g08550 12010.m065231 protein enolase, putative, expressed enolase eno Eno Eno…	Enolase
4.1.13	glycolysis.cytosolic branch.enolase	solyc10g085550.1.1	highly similar to ( 795) AT2G36530 | Symbols: LOS2 | LOS2; copper ion binding / phosphopyruvate hydratase | chr2:15321081-15323786 REVERSEhighly similar to ( 791) ENO2_MAIZE Enolase 2 (EC 4.2.1.11) (2-phosphoglycerate dehydratase 2) (2-phospho-D-glycerate hydro-lyase 2) - Zea mays (Maize)highly similar to ( 788) loc_os10g08550 12010.m065231 protein enolase, putative, expressed enolase eno Eno Eno…	Enolase
4.2.14	glycolysis.plastid branch.pyruvate kinase (PK)	solyc09g082970.2.1	highly similar to ( 809) AT3G22960 | Symbols: PKP1, PKP-ALPHA | PKP-ALPHA; pyruvate kinase | chr3:8139369-8141771 FORWARDhighly similar to ( 985) KPYA_TOBAC Pyruvate kinase isozyme A, chloroplast precursor (EC 2.7.1.40) - Nicotiana tabacum (Common tobacco)highly similar to ( 782) loc_os07g08340 12007.m28952 protein pyruvate kinase isozyme A, chloroplast precursor, putative, expressed PykF PRK0582…	Pyruvate kinase
6.1	gluconeogenese/ glyoxylate cycle.citrate synthase	solyc07g055840.2.1	highly similar to ( 837) AT3G58750 | Symbols: CSY2 | CSY2 (citrate synthase 2); citrate (SI)-synthase | chr3:21724564-21727458 REVERSEhighly similar to ( 823) CYSZ_CUCMA Citrate synthase, glyoxysomal precursor (EC 2.3.3.1) (GCS) - Cucurbita maxima (Pumpkin) (Winter squash)highly similar to ( 814) loc_os02g13840 12002.m06630 protein citrate synthase, glyoxysomal precursor, putative, expressed gltA…	Citrate synthase
6.1	gluconeogenese/ glyoxylate cycle.citrate synthase	solyc12g011000.1.1	highly similar to ( 844) AT3G58750 | Symbols: CSY2 | CSY2 (citrate synthase 2); citrate (SI)-synthase | chr3:21724564-21727458 REVERSEhighly similar to ( 832) CYSZ_CUCMA Citrate synthase, glyoxysomal precursor (EC 2.3.3.1) (GCS) - Cucurbita maxima (Pumpkin) (Winter squash)highly similar to ( 815) loc_os02g13840 12002.m06630 protein citrate synthase, glyoxysomal precursor, putative, expressed gltA…	Citrate synthase
6.2	gluconeogenese/ glyoxylate cycle.malate synthase	solyc03g111130.1.1	highly similar to ( 965) AT5G03860 | Symbols: MLS | MLS (MALATE SYNTHASE); malate synthase | chr5:1032276-1034527 REVERSEnearly identical (1008) MASY_RICCO Malate synthase, glyoxysomal (EC 2.3.3.9) - Ricinus communis (Castor bean)highly similar to ( 800) loc_os04g40990 12004.m09079 protein malate synthase, glyoxysomal, putative, expressed malate_synt_A Malate_synthase PRK09255 malate_synt AceB ev…	Malate synthase
6.2	gluconeogenese/ glyoxylate cycle.malate synthase	solyc03g111120.2.1	moderately similar to ( 389) AT5G03860 | Symbols: MLS | MLS (MALATE SYNTHASE); malate synthase | chr5:1032276-1034527 REVERSEmoderately similar to ( 403) MASY_CUCSA Malate synthase, glyoxysomal (EC 2.3.3.9) - Cucumis sativus (Cucumber)moderately similar to ( 335) loc_os04g40990 12004.m09079 protein malate synthase, glyoxysomal, putative, expressed malate_synt_A Malate_synthase PRK09255 malate_syn…	Malate synthase
6.2	gluconeogenese/ glyoxylate cycle.malate synthase	solyc03g111140.2.1	highly similar to ( 976) AT5G03860 | Symbols: MLS | MLS (MALATE SYNTHASE); malate synthase | chr5:1032276-1034527 REVERSEnearly identical (1018) MASY_RICCO Malate synthase, glyoxysomal (EC 2.3.3.9) - Ricinus communis (Castor bean)highly similar to ( 812) loc_os04g40990 12004.m09079 protein malate synthase, glyoxysomal, putative, expressed malate_synt_A Malate_synthase PRK09255 malate_synt AceB ge…	Malate synthase
6.3	gluconeogenesis.Malate DH	solyc09g091070.1.1	moderately similar to ( 494) AT3G47520 | Symbols: MDH | MDH (MALATE DEHYDROGENASE); L-malate dehydrogenase/ binding / catalytic/ malate dehydrogenase/ oxidoreductase/ oxidoreductase, acting on the CH-OH group of donors, NAD or NADP as acceptor | chr3:17513657-17514868 FORWARDmoderately similar to ( 371) MDHG_ORYSA Malate dehydrogenase, glyoxysomal precursor (EC 1.1.1.37) - Oryza sativa (Rice)mode…	Malate dehydrogenase
6.3	gluconeogenesis.Malate DH	solyc02g063490.2.1	highly similar to ( 565) AT2G22780 | Symbols: PMDH1 | PMDH1 (PEROXISOMAL NAD-MALATE DEHYDROGENASE 1); L-malate dehydrogenase/ binding / catalytic/ malate dehydrogenase/ oxidoreductase/ oxidoreductase, acting on the CH-OH group of donors, NAD or NADP as acceptor | chr2:9689995-9691923 REVERSEhighly similar to ( 572) MDHG_SOYBN Malate dehydrogenase, glyoxysomal precursor (EC 1.1.1.37) - Glycine max…	Malate dehydrogenase
6.3	gluconeogenesis.Malate DH	solyc01g106480.2.1	highly similar to ( 570) AT2G22780 | Symbols: PMDH1 | PMDH1 (PEROXISOMAL NAD-MALATE DEHYDROGENASE 1); L-malate dehydrogenase/ binding / catalytic/ malate dehydrogenase/ oxidoreductase/ oxidoreductase, acting on the CH-OH group of donors, NAD or NADP as acceptor | chr2:9689995-9691923 REVERSEhighly similar to ( 599) MDHG_CUCSA Malate dehydrogenase, glyoxysomal precursor (EC 1.1.1.37) - Cucumis sat…	Malate dehydrogenase
6.4	gluconeogenese/ glyoxylate cycle.PEPCK	solyc04g076880.2.1	nearly identical (1051) AT4G37870 | Symbols: PCK1, PEPCK | PCK1 (PHOSPHOENOLPYRUVATE CARBOXYKINASE 1); ATP binding / phosphoenolpyruvate carboxykinase (ATP)/ phosphoenolpyruvate carboxykinase/ purine nucleotide binding | chr4:17802974-17806332 REVERSEnearly identical (1026) PEPCK_CUCSA Phosphoenolpyruvate carboxykinase [ATP] (EC 4.1.1.49) (PEP carboxykinase) (Phosphoenolpyruvate carboxylase) (PEP…	Phosphoenolpyruvate carboxykinase
6.4	gluconeogenese/ glyoxylate cycle.PEPCK	solyc12g088160.1.1	highly similar to ( 989) AT4G37870 | Symbols: PCK1, PEPCK | PCK1 (PHOSPHOENOLPYRUVATE CARBOXYKINASE 1); ATP binding / phosphoenolpyruvate carboxykinase (ATP)/ phosphoenolpyruvate carboxykinase/ purine nucleotide binding | chr4:17802974-17806332 REVERSEhighly similar to ( 979) PEPCK_CUCSA Phosphoenolpyruvate carboxykinase [ATP] (EC 4.1.1.49) (PEP carboxykinase) (Phosphoenolpyruvate carboxylase) (P…	Phosphoenolpyruvate carboxykinase
6.9	gluconeogenese/ glyoxylate cycle.isocitrate lyase	solyc07g052480.2.1	highly similar to ( 910) AT3G21720 | Symbols: ICL | ICL (ISOCITRATE LYASE); catalytic/ isocitrate lyase | chr3:7652789-7655873 REVERSEhighly similar to ( 962) ACEA_GOSHI Isocitrate lyase (EC 4.1.3.1) (Isocitrase) (Isocitratase) (ICL) - Gossypium hirsutum (Upland cotton)highly similar to ( 847) loc_os07g34520 12007.m29200 protein isocitrate lyase, putative, expressed ICL AceA PRK06498 genomic_refe…	Isocitrate lyase
7.2.4	OPP.non-reductive PP.ribose 5-phosphate isomerase	solyc01g097460.2.1	moderately similar to ( 327) AT3G04790 | Symbols: | ribose 5-phosphate isomerase-related | chr3:1313365-1314195 FORWARDmoderately similar to ( 330) loc_os07g08030 12007.m05261 protein ribose-5-phosphate isomerase, putative, expressed RPI_A PRK00702 RpiA Rib_5-P_isom_A genomic_reference:SL2.40ch01 gene_region:80067637-80074843 transcript_region:SL2.40ch01:80067637..80074843+ go_terms:GO:0009052 fu…	Ribose-5-phosphate isomerase
8.1.1.1	TCA / org. transformation.TCA.pyruvate DH.E1	solyc03g097680.2.1	highly similar to ( 584) AT5G50850 | Symbols: MAB1 | MAB1 (MACCI-BOU); catalytic/ pyruvate dehydrogenase (acetyl-transferring) | chr5:20689671-20692976 FORWARDhighly similar to ( 587) ODPB_PEA Pyruvate dehydrogenase E1 component subunit beta, mitochondrial precursor (EC 1.2.4.1) (PDHE1-B) - Pisum sativum (Garden pea)highly similar to ( 598) loc_os08g42410 12008.m080219 protein pyruvate dehydrogen…	Pyruvate dehydrogenase E1 component subunit beta
8.1.1.1	TCA / org. transformation.TCA.pyruvate DH.E1	solyc06g072580.2.1	highly similar to ( 592) AT5G50850 | Symbols: MAB1 | MAB1 (MACCI-BOU); catalytic/ pyruvate dehydrogenase (acetyl-transferring) | chr5:20689671-20692976 FORWARDhighly similar to ( 585) ODPB_PEA Pyruvate dehydrogenase E1 component subunit beta, mitochondrial precursor (EC 1.2.4.1) (PDHE1-B) - Pisum sativum (Garden pea)highly similar to ( 590) loc_os08g42410 12008.m080219 protein pyruvate dehydrogen…	Pyruvate dehydrogenase E1 component subunit beta
8.1.1.2	TCA / org. transformation.TCA.pyruvate DH.E2	solyc07g006790.2.1	highly similar to ( 668) AT3G13930 | Symbols: | dihydrolipoamide S-acetyltransferase, putative | chr3:4596240-4600143 FORWARDhighly similar to ( 654) loc_os07g22720 12007.m06556 protein dihydrolipoyllysine-residue acetyltransferase component of pyruvatedehydrogenase complex, mitochondrial precursor, putative, expressed PRK11856 AceF PRK11855 2-oxoacid_dh aceF PRK05704 PRK11857 PRK11892 genomic_re…	Dihydrolipoyllysine-residue acetyltransferase component of pyruvate dehydrogenase complex
8.1.3	TCA / org. transformation.TCA.aconitase	solyc07g052350.2.1	nearly identical (1676) AT2G05710 | Symbols: | aconitate hydratase, cytoplasmic, putative / citrate hydro-lyase/aconitase, putative | chr2:2141591-2146350 FORWARDnearly identical (1687) ACOC_CUCMA Aconitate hydratase, cytoplasmic (EC 4.2.1.3) (Citrate hydro-lyase) (Aconitase) - Cucurbita maxima (Pumpkin) (Winter squash)nearly identical (1650) loc_os08g09200 12008.m05055 protein aconitate hydratas…	3-isopropylmalate dehydratase large subunit
8.1.3	TCA / org. transformation.TCA.aconitase	solyc12g005860.1.1	nearly identical (1688) AT2G05710 | Symbols: | aconitate hydratase, cytoplasmic, putative / citrate hydro-lyase/aconitase, putative | chr2:2141591-2146350 FORWARDnearly identical (1695) ACOC_CUCMA Aconitate hydratase, cytoplasmic (EC 4.2.1.3) (Citrate hydro-lyase) (Aconitase) - Cucurbita maxima (Pumpkin) (Winter squash)nearly identical (1680) loc_os08g09200 12008.m05055 protein aconitate hydratas…	3-isopropylmalate dehydratase large subunit
8.1.4	TCA / org. transformation.TCA.IDH	solyc01g005560.2.1	highly similar to ( 752) AT1G65930 | Symbols: | isocitrate dehydrogenase, putative / NADP+ isocitrate dehydrogenase, putative | chr1:24539088-24541861 FORWARDhighly similar to ( 835) IDHC_SOLTU Isocitrate dehydrogenase [NADP] (EC 1.1.1.42) (Oxalosuccinate decarboxylase) (IDH) (NADP(+)-specific ICDH) (IDP) - Solanum tuberosum (Potato)highly similar to ( 754) loc_os05g49760 12005.m09046 protein iso…	Isocitrate dehydrogenase
8.1.7	TCA / org. transformation.TCA.succinate dehydrogenase	solyc02g085350.2.1	nearly identical (1140) AT5G66760 | Symbols: SDH1-1 | SDH1-1; ATP binding / succinate dehydrogenase | chr5:26653776-26657224 FORWARDnearly identical (1127) DHSA_ORYSA Succinate dehydrogenase [ubiquinone] flavoprotein subunit, mitochondrial precursor (EC 1.3.5.1) (FP) (Flavoprotein subunit of complex II) - Oryza sativa (Rice)nearly identical (1127) loc_os07g04240 12007.m04893 protein succinate deh…	Succinate dehydrogenase flavoprotein subunit
8.1.9	TCA / org. transformation.TCA.malate DH	solyc09g091070.1.1	moderately similar to ( 494) AT3G47520 | Symbols: MDH | MDH (MALATE DEHYDROGENASE); L-malate dehydrogenase/ binding / catalytic/ malate dehydrogenase/ oxidoreductase/ oxidoreductase, acting on the CH-OH group of donors, NAD or NADP as acceptor | chr3:17513657-17514868 FORWARDmoderately similar to ( 371) MDHG_ORYSA Malate dehydrogenase, glyoxysomal precursor (EC 1.1.1.37) - Oryza sativa (Rice)mode…	Malate dehydrogenase
8.1.9	TCA / org. transformation.TCA.malate DH	solyc03g115990.1.1	highly similar to ( 535) AT3G47520 | Symbols: MDH | MDH (MALATE DEHYDROGENASE); L-malate dehydrogenase/ binding / catalytic/ malate dehydrogenase/ oxidoreductase/ oxidoreductase, acting on the CH-OH group of donors, NAD or NADP as acceptor | chr3:17513657-17514868 FORWARDmoderately similar to ( 393) MDHG_ORYSA Malate dehydrogenase, glyoxysomal precursor (EC 1.1.1.37) - Oryza sativa (Rice)highly s…	Malate dehydrogenase
8.1.9	TCA / org. transformation.TCA.malate DH	solyc07g062650.2.1	highly similar to ( 541) AT1G53240 | Symbols: | malate dehydrogenase (NAD), mitochondrial | chr1:19854966-19856802 REVERSEhighly similar to ( 536) MDHM_FRAAN Malate dehydrogenase, mitochondrial precursor (EC 1.1.1.37) - Fragaria ananassa (Strawberry)highly similar to ( 521) loc_os01g46070 12001.m10806 protein malate dehydrogenase, mitochondrial precursor, putative, expressed MDH_glycosomal_mitoch…	Malate dehydrogenase
8.2.9	TCA / org. transformation.other organic acid transformaitons.cyt MDH	solyc09g090140.2.1	highly similar to ( 603) AT1G04410 | Symbols: | malate dehydrogenase, cytosolic, putative | chr1:1189418-1191267 REVERSEhighly similar to ( 604) MDHC_MEDSA Malate dehydrogenase, cytoplasmic (EC 1.1.1.37) - Medicago sativa (Alfalfa)highly similar to ( 599) loc_os10g33800 12010.m21921 protein malate dehydrogenase, cytoplasmic, putative, expressed MDH_cytoplasmic_cytosolic PRK05442 MDH MDH_choloropl…	Malate dehydrogenase
8.2.9	TCA / org. transformation.other organic acid transformaitons.cyt MDH	solyc01g090710.2.1	highly similar to ( 546) AT5G43330 | Symbols: | malate dehydrogenase, cytosolic, putative | chr5:17390552-17392449 FORWARDhighly similar to ( 568) MDHC_ORYSA Malate dehydrogenase, cytoplasmic (EC 1.1.1.37) (PP37) - Oryza sativa (Rice)highly similar to ( 568) loc_os10g33800 12010.m21921 protein malate dehydrogenase, cytoplasmic, putative, expressed MDH_cytoplasmic_cytosolic PRK05442 MDH MDH_cholor…	Malate dehydrogenase, cytoplasmic
8.3	TCA / org. transformation.carbonic anhydrases	solyc02g086820.2.1	moderately similar to ( 390) AT3G01500 | Symbols: CA1 | CA1 (CARBONIC ANHYDRASE 1); carbonate dehydratase/ zinc ion binding | chr3:195173-197873 REVERSEhighly similar to ( 503) CAHC_TOBAC Carbonic anhydrase, chloroplast precursor (EC 4.2.1.1) (Carbonate dehydratase) - Nicotiana tabacum (Common tobacco)moderately similar to ( 233) loc_os01g45274 12001.m150428 protein carbonic anhydrase, chloroplas…	Carbonic anhydrase
9.1.1	mitochondrial electron transport / ATP synthesis.NADH-DH.complex I	solyc12g005500.1.1	moderately similar to ( 399) AT1G03860 | Symbols: ATPHB2 | ATPHB2 (PROHIBITIN 2) | chr1:979611-981157 REVERSEmoderately similar to ( 400) loc_os03g62490 12003.m11125 protein mitochondrial prohibitin complex protein 2, putative, expressed Band_7_prohibitin PHB Band_7 HflC evidence_code:10F0H1E0IEG genomic_reference:SL2.40ch12 gene_region:293644-295414 transcript_region:SL2.40ch12:293644..295414- g…	Prohibitin
9.1.1	mitochondrial electron transport / ATP synthesis.NADH-DH.complex I	solyc10g008140.2.1	moderately similar to ( 428) AT1G03860 | Symbols: ATPHB2 | ATPHB2 (PROHIBITIN 2) | chr1:979611-981157 REVERSEmoderately similar to ( 412) loc_os07g15880 12007.m06032 protein mitochondrial prohibitin complex protein 2, putative, expressed Band_7_prohibitin PHB Band_7 HflC genomic_reference:SL2.40ch10 gene_region:2276303-2278610 transcript_region:SL2.40ch10:2276303..2278610+ go_terms:GO:0016020 fun…	Prohibitin 1-like protein
9.6	mitochondrial electron transport / ATP synthesis.cytochrome c	solyc12g042920.1.1	moderately similar to ( 470) AT5G40810 | Symbols: | cytochrome c1, putative | chr5:16340670-16342327 FORWARDhighly similar to ( 561) CY11_SOLTU Cytochrome c1, heme protein, mitochondrial precursor (Clone PC13III) - Solanum tuberosum (Potato)moderately similar to ( 473) loc_os01g70960 12001.m43438 protein cytochrome c1, heme protein, mitochondrial precursor, putative, expressed Cytochrom_C1 CYT1 e…	Cytochrome c1
9.9	mitochondrial electron transport / ATP synthesis.F1-ATPase	solyc00g042130.1.1	highly similar to ( 689) AT2G07698 | Symbols: | ATP synthase alpha chain, mitochondrial, putative | chr2:3361474-3364028 FORWARDhighly similar to ( 716) ATPAM_MARPO ATP synthase subunit alpha, mitochondrial (EC 3.6.3.14) - Marchantia polymorpha (Liverwort)highly similar to ( 688) loc_osm1g00580 11706.m00050 protein ATP synthase F0 subunit 1 PRK09281 AtpA atpA F1_ATPase_alpha PRK07165 ATP-synt_ab …	ATP synthase subunit alpha
9.9	mitochondrial electron transport / ATP synthesis.F1-ATPase	solyc04g007550.2.1	highly similar to ( 841) AT5G08690 | Symbols: | ATP synthase beta chain 2, mitochondrial | chr5:2825739-2828352 FORWARDhighly similar to ( 923) ATPBM_NICPL ATP synthase subunit beta, mitochondrial precursor (EC 3.6.3.14) - Nicotiana plumbaginifolia (Leadwort-leaved tobacco)highly similar to ( 894) loc_os01g49190 12001.m11106 protein ATP synthase beta chain, mitochondrial precursor, putative, expr…	ATP synthase subunit beta
9.9	mitochondrial electron transport / ATP synthesis.F1-ATPase	solyc01g111760.2.1	highly similar to ( 932) AT4G38510 | Symbols: | vacuolar ATP synthase subunit B, putative / V-ATPase B subunit, putative / vacuolar proton pump B subunit, putative / V-ATPase 57 kDa subunit, putative | chr4:18011155-18014789 REVERSEhighly similar to ( 935) VATB2_HORVU Vacuolar ATP synthase subunit B isoform 2 (EC 3.6.3.14) (V-ATPase B subunit 2) (Vacuolar proton pump B subunit 2) - Hordeum vulgar…	V-type ATP synthase beta chain
9.9	mitochondrial electron transport / ATP synthesis.F1-ATPase	solyc10g055670.1.1	highly similar to ( 930) AT4G38510 | Symbols: | vacuolar ATP synthase subunit B, putative / V-ATPase B subunit, putative / vacuolar proton pump B subunit, putative / V-ATPase 57 kDa subunit, putative | chr4:18011155-18014789 REVERSEhighly similar to ( 928) VATB1_GOSHI Vacuolar ATP synthase subunit B isoform 1 (EC 3.6.3.14) (V-ATPase B subunit 1) (Vacuolar proton pump B subunit 1) - Gossypium hirs…	V-type ATP synthase beta chain
9.9	mitochondrial electron transport / ATP synthesis.F1-ATPase	solyc02g091130.2.1	highly similar to ( 831) AT5G08690 | Symbols: | ATP synthase beta chain 2, mitochondrial | chr5:2825739-2828352 FORWARDhighly similar to ( 875) ATPBM_ORYSA ATP synthase subunit beta, mitochondrial precursor (EC 3.6.3.14) - Oryza sativa (Rice)highly similar to ( 879) loc_os01g49190 12001.m11106 protein ATP synthase beta chain, mitochondrial precursor, putative, expressed PRK09280 AtpD atpB PRK1259…	ATP synthase subunit beta
9.9	mitochondrial electron transport / ATP synthesis.F1-ATPase	solyc00g042140.1.1	moderately similar to ( 268) AT5G08690 | Symbols: | ATP synthase beta chain 2, mitochondrial | chr5:2825739-2828352 FORWARDmoderately similar to ( 278) ATPBM_NICPL ATP synthase subunit beta, mitochondrial precursor (EC 3.6.3.14) - Nicotiana plumbaginifolia (Leadwort-leaved tobacco)moderately similar to ( 275) loc_os01g49190 12001.m11106 protein ATP synthase beta chain, mitochondrial precursor, pu…	ATP synthase subunit beta
9.9	mitochondrial electron transport / ATP synthesis.F1-ATPase	solyc05g008460.2.1	highly similar to ( 844) AT5G08690 | Symbols: | ATP synthase beta chain 2, mitochondrial | chr5:2825739-2828352 FORWARDhighly similar to ( 949) ATPBM_NICPL ATP synthase subunit beta, mitochondrial precursor (EC 3.6.3.14) - Nicotiana plumbaginifolia (Leadwort-leaved tobacco)highly similar to ( 912) loc_os01g49190 12001.m11106 protein ATP synthase beta chain, mitochondrial precursor, putative, expr…	ATP synthase subunit beta
9.9	mitochondrial electron transport / ATP synthesis.F1-ATPase	solyc01g007320.2.1	highly similar to ( 860) ATCG00480 | Symbols: ATPB | chloroplast-encoded gene for beta subunit of ATP synthase | chrC:52660-54156 REVERSEhighly similar to ( 914) ATPB_SOLTU ATP synthase subunit beta (EC 3.6.3.14) (ATPase subunit beta) (ATP synthase F1 sector subunit beta) - Solanum tuberosum (Potato)highly similar to ( 860) loc_os06g39740 12006.m08511 protein ATP synthase beta chain, putative atp…	ATP synthase subunit beta chloroplastic
10.1.5	cell wall.precursor synthesis.UXS	solyc01g097340.2.1	highly similar to ( 726) AT5G28840 | Symbols: GME | GME (GDP-D-MANNOSE 3,5'-EPIMERASE); GDP-mannose 3,5-epimerase/ NAD or NADH binding / catalytic | chr5:10862472-10864024 REVERSEhighly similar to ( 733) GME1_ORYSA GDP-mannose 3,5-epimerase 1 (EC 5.1.3.18) (GDP-Man 3,5-epimerase 1) (OsGME-1) - Oryza sativa (Rice)highly similar to ( 733) loc_os10g28200 12010.m21888 protein GDP-mannose 3,5-epimeras…	NAD-dependent epimerase/dehydratase family protein-like protein
10.1.5	cell wall.precursor synthesis.UXS	solyc09g005810.2.1	moderately similar to ( 217) AT3G53520 | Symbols: UXS1, ATUXS1 | UXS1 (UDP-GLUCURONIC ACID DECARBOXYLASE 1); UDP-glucuronate decarboxylase/ catalytic | chr3:19841635-19843520 FORWARDmoderately similar to ( 216) loc_os03g17230 12003.m07153 protein UDP-glucuronic acid decarboxylase 1, putative, expressed genomic_reference:SL2.40ch09 gene_region:553365-557359 transcript_region:SL2.40ch09:553365..557…	UDP-glucuronic acid decarboxylase 1
10.1.5	cell wall.precursor synthesis.UXS	solyc11g066150.1.1	highly similar to ( 623) AT3G46440 | Symbols: UXS5 | UXS5; UDP-glucuronate decarboxylase/ catalytic | chr3:17089268-17091611 REVERSEweakly similar to ( 109) GME2_ORYSA GDP-mannose 3,5-epimerase 2 (EC 5.1.3.18) (GDP-Man 3,5-epimerase 2) - Oryza sativa (Rice)highly similar to ( 601) loc_os03g16980 12003.m34836 protein UDP-glucuronic acid decarboxylase 1, putative, expressed WcaG Epimerase RfbB GalE…	Bifunctional polymyxin resistance protein ArnA
10.1.5	cell wall.precursor synthesis.UXS	solyc09g075120.2.1	moderately similar to ( 429) AT2G47650 | Symbols: UXS4 | UXS4 (UDP-XYLOSE SYNTHASE 4); UDP-glucuronate decarboxylase/ catalytic | chr2:19538751-19541364 REVERSEvery weakly similar to (82.0) GME2_ORYSA GDP-mannose 3,5-epimerase 2 (EC 5.1.3.18) (GDP-Man 3,5-epimerase 2) - Oryza sativa (Rice)moderately similar to ( 422) loc_os07g47700 12007.m08985 protein UDP-glucuronic acid decarboxylase 1, putativ…	Bifunctional polymyxin resistance protein ArnA
10.1.5	cell wall.precursor synthesis.UXS	solyc12g099480.1.1	highly similar to ( 629) AT2G47650 | Symbols: UXS4 | UXS4 (UDP-XYLOSE SYNTHASE 4); UDP-glucuronate decarboxylase/ catalytic | chr2:19538751-19541364 REVERSEweakly similar to ( 112) GME1_ORYSA GDP-mannose 3,5-epimerase 1 (EC 5.1.3.18) (GDP-Man 3,5-epimerase 1) (OsGME-1) - Oryza sativa (Rice)highly similar to ( 609) loc_os01g21320 12001.m42987 protein UDP-glucuronic acid decarboxylase 1, putative, …	Bifunctional polymyxin resistance protein ArnA
10.1.5	cell wall.precursor synthesis.UXS	solyc09g082990.2.1	highly similar to ( 721) AT5G28840 | Symbols: GME | GME (GDP-D-MANNOSE 3,5'-EPIMERASE); GDP-mannose 3,5-epimerase/ NAD or NADH binding / catalytic | chr5:10862472-10864024 REVERSEhighly similar to ( 726) GME1_ORYSA GDP-mannose 3,5-epimerase 1 (EC 5.1.3.18) (GDP-Man 3,5-epimerase 1) (OsGME-1) - Oryza sativa (Rice)highly similar to ( 726) loc_os10g28200 12010.m21888 protein GDP-mannose 3,5-epimeras…	GDP-D-mannose-3âˆšÂ¢ ,5âˆšÂ¢ -epimerase 2
10.1.5	cell wall.precursor synthesis.UXS	solyc05g054590.2.1	highly similar to ( 530) AT2G28760 | Symbols: UXS6 | NAD-dependent epimerase/dehydratase family protein | chr2:12336469-12338642 REVERSEvery weakly similar to (99.8) GME1_ORYSA GDP-mannose 3,5-epimerase 1 (EC 5.1.3.18) (GDP-Man 3,5-epimerase 1) (OsGME-1) - Oryza sativa (Rice)highly similar to ( 525) loc_os03g16980 12003.m34836 protein UDP-glucuronic acid decarboxylase 1, putative, expressed WcaG …	Bifunctional polymyxin resistance protein ArnA
10.1.5	cell wall.precursor synthesis.UXS	solyc04g011400.2.1	highly similar to ( 611) AT2G28760 | Symbols: UXS6 | NAD-dependent epimerase/dehydratase family protein | chr2:12336469-12338642 REVERSEweakly similar to ( 111) GME2_ORYSA GDP-mannose 3,5-epimerase 2 (EC 5.1.3.18) (GDP-Man 3,5-epimerase 2) - Oryza sativa (Rice)highly similar to ( 599) loc_os03g16980 12003.m34836 protein UDP-glucuronic acid decarboxylase 1, putative, expressed WcaG Epimerase RfbB …	UDP-glucose 4-epimerase
10.1.5	cell wall.precursor synthesis.UXS	solyc01g066700.2.1	moderately similar to ( 309) AT2G47650 | Symbols: UXS4 | UXS4 (UDP-XYLOSE SYNTHASE 4); UDP-glucuronate decarboxylase/ catalytic | chr2:19538751-19541364 REVERSEmoderately similar to ( 298) loc_os05g29990 12005.m07235 protein UDP-glucuronic acid decarboxylase 1, putative, expressed WcaG genomic_reference:SL2.40ch01 gene_region:67260601-67262603 transcript_region:SL2.40ch01:67260601..67262603- go_t…	Bifunctional polymyxin resistance protein ArnA
10.1.5	cell wall.precursor synthesis.UXS	solyc10g085920.1.1	highly similar to ( 664) AT3G53520 | Symbols: UXS1, ATUXS1 | UXS1 (UDP-GLUCURONIC ACID DECARBOXYLASE 1); UDP-glucuronate decarboxylase/ catalytic | chr3:19841635-19843520 FORWARDweakly similar to ( 102) GME1_ORYSA GDP-mannose 3,5-epimerase 1 (EC 5.1.3.18) (GDP-Man 3,5-epimerase 1) (OsGME-1) - Oryza sativa (Rice)highly similar to ( 583) loc_os01g62020 12001.m150769 protein UDP-glucuronic acid deca…	Bifunctional polymyxin resistance protein ArnA
10.5.5	cell wall.cell wall proteins.RGP	solyc05g012070.2.1	highly similar to ( 668) AT3G02230 | Symbols: RGP1, ATRGP1 | RGP1 (REVERSIBLY GLYCOSYLATED POLYPEPTIDE 1); cellulose synthase (UDP-forming) | chr3:415463-417304 FORWARDhighly similar to ( 724) UPTG1_SOLTU Alpha-1,4-glucan-protein synthase [UDP-forming] 1 (EC 2.4.1.112) (UDP-glucose:protein transglucosylase 1) (UPTG 1) - Solanum tuberosum (Potato)highly similar to ( 680) loc_os03g40270 12003.m3530…	Alpha-1 4-glucan-protein synthase
10.5.5	cell wall.cell wall proteins.RGP	solyc03g019750.2.1	highly similar to ( 613) AT3G08900 | Symbols: RGP3, RGP | RGP3 (REVERSIBLY GLYCOSYLATED POLYPEPTIDE 3); transferase, transferring hexosyl groups | chr3:2708347-2709714 REVERSEhighly similar to ( 619) UPTG1_SOLTU Alpha-1,4-glucan-protein synthase [UDP-forming] 1 (EC 2.4.1.112) (UDP-glucose:protein transglucosylase 1) (UPTG 1) - Solanum tuberosum (Potato)highly similar to ( 612) loc_os07g41360 1200…	Alpha-1 4-glucan-protein synthase
10.5.5	cell wall.cell wall proteins.RGP	solyc03g114860.2.1	highly similar to ( 657) AT3G02230 | Symbols: RGP1, ATRGP1 | RGP1 (REVERSIBLY GLYCOSYLATED POLYPEPTIDE 1); cellulose synthase (UDP-forming) | chr3:415463-417304 FORWARDhighly similar to ( 678) UPTG2_SOLTU Alpha-1,4-glucan-protein synthase [UDP-forming] 2 (EC 2.4.1.112) (UDP-glucose:protein transglucosylase 2) (UPTG 2) - Solanum tuberosum (Potato)highly similar to ( 671) loc_os07g41360 12007.m0837…	Alpha-1 4-glucan-protein synthase
10.5.5	cell wall.cell wall proteins.RGP	solyc04g005340.2.1	highly similar to ( 674) AT3G02230 | Symbols: RGP1, ATRGP1 | RGP1 (REVERSIBLY GLYCOSYLATED POLYPEPTIDE 1); cellulose synthase (UDP-forming) | chr3:415463-417304 FORWARDhighly similar to ( 729) UPTG2_SOLTU Alpha-1,4-glucan-protein synthase [UDP-forming] 2 (EC 2.4.1.112) (UDP-glucose:protein transglucosylase 2) (UPTG 2) - Solanum tuberosum (Potato)highly similar to ( 682) loc_os03g40270 12003.m3530…	Alpha-1 4-glucan protein synthase
10.6.1	cell wall.degradation.cellulases and beta -1,4-glucanases	solyc11g071640.1.1	highly similar to ( 959) AT5G20950 | Symbols: | glycosyl hydrolase family 3 protein | chr5:7107609-7110775 REVERSEhighly similar to ( 885) loc_os03g53800 12003.m101132 protein periplasmic beta-glucosidase precursor, putative, expressedBglX Glyco_hydro_3 Glyco_hydro_3_C evidence_code:10F0H1E1IEG genomic_reference:SL2.40ch11 gene_region:52141513-52144602 transcript_region:SL2.40ch11:52141513..52144…	Beta-D-glucosidase
11.1.2	lipid metabolism.FA synthesis and FA elongation.Acetyl CoA Transacylase	solyc01g006980.2.1	highly similar to ( 504) AT2G30200 | Symbols: | binding / catalytic/ transferase | chr2:12883340-12885482 REVERSEmoderately similar to ( 494) loc_os03g18590 12003.m07281 protein malonyl CoA-acyl carrier protein transacylase, mitochondrial precursor, putative, expressed FabD COG3321 Acyl_transf_1 genomic_reference:SL2.40ch01 gene_region:1552093-1555934 transcript_region:SL2.40ch01:1552093..1555934…	Malonyl CoA-acyl carrier protein transacylase containing protein expressed
11.1.5	lipid metabolism.FA synthesis and FA elongation.beta hydroxyacyl ACP dehydratase	solyc01g105060.2.1	moderately similar to ( 298) AT5G10160 | Symbols: | beta-hydroxyacyl-ACP dehydratase, putative | chr5:3185819-3187159 FORWARDmoderately similar to ( 287) loc_os05g36000 12005.m27841 protein beta-hydroxyacyl-ACP dehydratase, putative, expressedfabZ FabZ FabA FabA_FabZ FabA genomic_reference:SL2.40ch01 gene_region:85094784-85097712 transcript_region:SL2.40ch01:85094784..85097712- go_terms:GO:000573…	beta-hydroxyacyl-ACP dehydratase
11.1.6	lipid metabolism.FA synthesis and FA elongation.enoyl ACP reductase	solyc10g078740.1.1	moderately similar to ( 486) AT2G05990 | Symbols: MOD1, ENR1 | MOD1 (MOSAIC DEATH 1); enoyl-[acyl-carrier-protein] reductase (NADH)/ enoyl-[acyl-carrier-protein] reductase/ oxidoreductase | chr2:2322876-2324867 FORWARDmoderately similar to ( 479) FABI_BRANA Enoyl-[acyl-carrier-protein] reductase [NADH], chloroplast precursor (EC 1.3.1.9) (NADH-dependent enoyl-ACP reductase) - Brassica napus (Rape…	Enoyl reductase
11.1.9	lipid metabolism.FA synthesis and FA elongation.long chain fatty acid CoA ligase	solyc01g099100.2.1	nearly identical (1133) AT5G27600 | Symbols: LACS7, ATLACS7 | LACS7 (LONG-CHAIN ACYL-COA SYNTHETASE 7); long-chain-fatty-acid-CoA ligase/ protein binding | chr5:9742616-9746795 FORWARDweakly similar to ( 115) 4CL1_TOBAC 4-coumarate--CoA ligase 1 (EC 6.2.1.12) (4CL 1) (4-coumaroyl-CoA synthase 1) - Nicotiana tabacum (Common tobacco)nearly identical (1143) loc_os12g04990 12012.m073908 protein AMP-b…	Long-chain-fatty-acid coa ligase
11.1.30	lipid metabolism.FA synthesis and FA elongation.pyruvate kinase	solyc09g008840.2.1	highly similar to ( 922) AT3G52990 | Symbols: | pyruvate kinase, putative | chr3:19649336-19652237 FORWARDmoderately similar to ( 389) KPYC_TOBAC Pyruvate kinase, cytosolic isozyme (EC 2.7.1.40) (PK) - Nicotiana tabacum (Common tobacco)highly similar to ( 925) loc_os11g05110 12011.m079911 protein pyruvate kinase, cytosolic isozyme, putative, expressed Pyruvate_Kinase PykF PRK05826 PRK09206 PK PRK…	Pyruvate kinase
11.1.30	lipid metabolism.FA synthesis and FA elongation.pyruvate kinase	solyc10g083720.1.1	highly similar to ( 949) AT3G52990 | Symbols: | pyruvate kinase, putative | chr3:19649336-19652237 FORWARDmoderately similar to ( 380) KPYC_TOBAC Pyruvate kinase, cytosolic isozyme (EC 2.7.1.40) (PK) - Nicotiana tabacum (Common tobacco)highly similar to ( 939) loc_os12g05110 12012.m26837 protein pyruvate kinase, cytosolic isozyme, putative, expressed Pyruvate_Kinase PykF PRK05826 PRK09206 PK PRK0…	Pyruvate kinase
11.4	lipid metabolism.TAG synthesis	solyc08g078160.2.1	very weakly similar to (83.2) AT4G25140 | Symbols: OLEO1, OLE1 | OLEO1 (OLEOSIN 1) | chr4:12900498-12901259 FORWARDvery weakly similar to (93.6) OLEO1_ORYSA Oleosin 16 kDa (OSE701) - Oryza sativa (Rice)very weakly similar to (93.6) loc_os04g46200 12004.m09571 protein oleosin 16 kDa, putative, expressedOleosin genomic_reference:SL2.40ch08 gene_region:59150524-59151374 transcript_region:SL2.40ch08:…	Oleosin
11.4	lipid metabolism.TAG synthesis	solyc03g112440.1.1	weakly similar to ( 118) AT5G40420 | Symbols: OLEO2, OLE2 | OLEO2 (OLEOSIN 2) | chr5:16173622-16174740 REVERSEweakly similar to ( 116) OLEO6_GOSHI Oleosin 18.2 kDa - Gossypium hirsutum (Upland cotton)very weakly similar to (95.5) loc_os03g49190 12003.m09921 protein oleosin 18 kDa, putative, expressedOleosin evidence_code:10F1H1E1IEG genomic_reference:SL2.40ch03 gene_region:56898083-56898544 trans…	Oleosin
11.4	lipid metabolism.TAG synthesis	solyc12g010920.1.1	weakly similar to ( 101) AT3G01570 | Symbols: | glycine-rich protein / oleosin | chr3:222152-222778 REVERSEvery weakly similar to (87.0) OLEO6_GOSHI Oleosin 18.2 kDa - Gossypium hirsutum (Upland cotton)Oleosin evidence_code:10F1H0E1IEG genomic_reference:SL2.40ch12 gene_region:3815832-3816769 transcript_region:SL2.40ch12:3815832..3816769+ go_terms:GO:0016021 functional_description:"Oleosin (AHRD V…	Oleosin
11.4	lipid metabolism.TAG synthesis	solyc06g060840.1.1	very weakly similar to (84.3) AT2G25890 | Symbols: | glycine-rich protein / oleosin | chr2:11037435-11037884 FORWARDvery weakly similar to (81.3) OLEO3_BRANA Oleosin Bn-III (BnIII) - Brassica napus (Rape)Oleosin evidence_code:10F1H0E1IEG genomic_reference:SL2.40ch06 gene_region:35259037-35259441 transcript_region:SL2.40ch06:35259037..35259441+ go_terms:GO:0016021 functional_description:"Oleosin (…	Oleosin
11.9.2.1	lipid metabolism.lipid degradation.lipases.triacylglycerol lipase	solyc02g077030.2.1	moderately similar to ( 415) AT4G18550 | Symbols: | lipase class 3 family protein | chr4:10225006-10226862 REVERSEmoderately similar to ( 382) loc_os01g46290 12001.m10827 protein triacylglycerol lipase, putative, expressed Lipase_3 Lipase_3 Lipase genomic_reference:SL2.40ch02 gene_region:36683960-36685497 transcript_region:SL2.40ch02:36683960..36685497+ go_terms:GO:0047714,GO:0008970 functional_d…	Lipase-like
11.9.2.1	lipid metabolism.lipid degradation.lipases.triacylglycerol lipase	solyc02g077000.2.1	moderately similar to ( 441) AT4G18550 | Symbols: | lipase class 3 family protein | chr4:10225006-10226862 REVERSEmoderately similar to ( 409) loc_os01g46290 12001.m10827 protein triacylglycerol lipase, putative, expressed Lipase_3 Lipase_3 genomic_reference:SL2.40ch02 gene_region:36656468-36657997 transcript_region:SL2.40ch02:36656468..36657997+ go_terms:GO:0047714,GO:0008970 functional_descript…	Lipase-like
11.9.2.1	lipid metabolism.lipid degradation.lipases.triacylglycerol lipase	solyc02g077010.1.1	moderately similar to ( 432) AT4G18550 | Symbols: | lipase class 3 family protein | chr4:10225006-10226862 REVERSEmoderately similar to ( 405) loc_os01g46290 12001.m10827 protein triacylglycerol lipase, putative, expressed Lipase_3 Lipase_3 evidence_code:10F0H1E0IEG genomic_reference:SL2.40ch02 gene_region:36666001-36667303 transcript_region:SL2.40ch02:36666001..36667303+ go_terms:GO:0047714,GO:0…	Lipase-like
11.9.2.1	lipid metabolism.lipid degradation.lipases.triacylglycerol lipase	solyc02g077430.2.1	moderately similar to ( 441) AT4G18550 | Symbols: | lipase class 3 family protein | chr4:10225006-10226862 REVERSEmoderately similar to ( 405) loc_os01g46290 12001.m10827 protein triacylglycerol lipase, putative, expressed Lipase_3 Lipase_3 genomic_reference:SL2.40ch02 gene_region:36951797-36953361 transcript_region:SL2.40ch02:36951797..36953361- go_terms:GO:0047714,GO:0008970 functional_descript…	Lipase-like
11.9.2.1	lipid metabolism.lipid degradation.lipases.triacylglycerol lipase	solyc02g077020.2.1	moderately similar to ( 433) AT4G18550 | Symbols: | lipase class 3 family protein | chr4:10225006-10226862 REVERSEmoderately similar to ( 397) loc_os01g46290 12001.m10827 protein triacylglycerol lipase, putative, expressed Lipase_3 Lipase_3 genomic_reference:SL2.40ch02 gene_region:36672511-36674005 transcript_region:SL2.40ch02:36672511..36674005+ go_terms:GO:0047714,GO:0008970 functional_descript…	Lipase-like
11.9.2.1	lipid metabolism.lipid degradation.lipases.triacylglycerol lipase	solyc02g076990.2.1	moderately similar to ( 411) AT4G18550 | Symbols: | lipase class 3 family protein | chr4:10225006-10226862 REVERSEmoderately similar to ( 388) loc_os01g46290 12001.m10827 protein triacylglycerol lipase, putative, expressed Lipase_3 Lipase_3 genomic_reference:SL2.40ch02 gene_region:36650920-36652346 transcript_region:SL2.40ch02:36650920..36652346+ go_terms:GO:0047714,GO:0008970 functional_descript…	Lipase-like
11.9.2.1	lipid metabolism.lipid degradation.lipases.triacylglycerol lipase	solyc02g077420.2.1	moderately similar to ( 430) AT4G18550 | Symbols: | lipase class 3 family protein | chr4:10225006-10226862 REVERSEmoderately similar to ( 410) loc_os01g46290 12001.m10827 protein triacylglycerol lipase, putative, expressed Lipase_3 Lipase_3 genomic_reference:SL2.40ch02 gene_region:36938527-36940052 transcript_region:SL2.40ch02:36938527..36940052- go_terms:GO:0047714,GO:0008970 functional_descript…	Lipase-like
11.9.4.9	lipid metabolism.lipid degradation.beta-oxidation.multifunctional	solyc12g099440.1.1	nearly identical (1123) AT3G06860 | Symbols: MFP2, ATMFP2 | MFP2 (MULTIFUNCTIONAL PROTEIN 2); 3-hydroxyacyl-CoA dehydrogenase/ enoyl-CoA hydratase | chr3:2161926-2166009 FORWARDnearly identical (1143) MFPA_CUCSA Glyoxysomal fatty acid beta-oxidation multifunctional protein MFP-a [Includes: Enoyl-CoA hydratase (EC 4.2.1.17); 3-2-trans-enoyl-CoA isomerase (EC 5.3.3.8); 3-hydroxybutyryl-CoA epimeras…	Fatty acid oxidation complex subunit alpha
12.2.2	N-metabolism.ammonia metabolism.glutamine synthase	solyc04g014510.2.1	highly similar to ( 639) AT1G66200 | Symbols: ATGSR2 | ATGSR2; copper ion binding / glutamate-ammonia ligase | chr1:24655552-24657520 REVERSEhighly similar to ( 645) GLN11_ORYSA Glutamine synthetase cytosolic isozyme 1-1 (EC 6.3.1.2) (OsGLN1;1) (OsGS1;1) (Glutamate--ammonia ligase GLN1;1) (Glutamine synthetase shoot isozyme) - Oryza sativa (Rice)highly similar to ( 645) loc_os02g50240 12002.m3386…	Glutamine synthetase
12.2.2	N-metabolism.ammonia metabolism.glutamine synthase	solyc11g011380.1.1	highly similar to ( 633) AT5G37600 | Symbols: ATGSR1, GLN1;1, GSR 1 | ATGSR1; copper ion binding / glutamate-ammonia ligase | chr5:14933574-14935656 REVERSEhighly similar to ( 655) GLNA_NICPL Glutamine synthetase (EC 6.3.1.2) (Glutamate--ammonia ligase) - Nicotiana plumbaginifolia (Leadwort-leaved tobacco)highly similar to ( 629) loc_os02g50240 12002.m33860 protein glutamine synthetase root isozy…	Glutamine synthetase
12.2.2	N-metabolism.ammonia metabolism.glutamine synthase	solyc01g080280.2.1	highly similar to ( 703) AT5G35630 | Symbols: GS2, GLN2, ATGSL1 | GS2 (GLUTAMINE SYNTHETASE 2); glutamate-ammonia ligase | chr5:13831220-13833239 FORWARDhighly similar to ( 749) GLNA2_DAUCA Glutamine synthetase, chloroplast precursor (EC 6.3.1.2) (Glutamate--ammonia ligase) (GS2) - Daucus carota (Carrot)highly similar to ( 663) loc_os04g56400 12004.m79000 protein glutamine synthetase, chloroplast…	Glutamine synthetase
13	amino acid metabolism	solyc03g117890.2.1	moderately similar to ( 346) AT1G16880 | Symbols: | uridylyltransferase-related | chr1:5773796-5775272 FORWARDmoderately similar to ( 327) loc_os08g14440 12008.m26477 protein expressed protein genomic_reference:SL2.40ch03 gene_region:60949790-60953035 transcript_region:SL2.40ch03:60949790..60953035- functional_description:"Unknown protein DS12 from 2D-PAGE of leaf, chloroplastic (AHRD V1 **-- UP1…	Unknown protein DS12 from 2D-PAGE of leaf, chloroplastic
13.1.1.2.1	amino acid metabolism.synthesis.central amino acid metabolism.aspartate.aspartate aminotransferase	solyc07g055210.2.1	highly similar to ( 736) AT2G30970 | Symbols: ASP1 | ASP1 (ASPARTATE AMINOTRANSFERASE 1); L-aspartate:2-oxoglutarate aminotransferase | chr2:13179012-13181686 FORWARDmoderately similar to ( 415) AATC_DAUCA Aspartate aminotransferase, cytoplasmic (EC 2.6.1.1) (Transaminase A) - Daucus carota (Carrot)highly similar to ( 755) loc_os06g35540 12006.m08091 protein aspartate aminotransferase, mitochondr…	Aspartate aminotransferase
13.1.1.2.1	amino acid metabolism.synthesis.central amino acid metabolism.aspartate.aspartate aminotransferase	solyc08g068330.2.1	highly similar to ( 747) AT5G11520 | Symbols: ASP3, YLS4 | ASP3 (ASPARTATE AMINOTRANSFERASE 3); L-aspartate:2-oxoglutarate aminotransferase | chr5:3685257-3687721 REVERSEhighly similar to ( 727) AATC_ORYSA Aspartate aminotransferase, cytoplasmic (EC 2.6.1.1) (Transaminase A) - Oryza sativa (Rice)highly similar to ( 735) loc_os01g55540 12001.m43201 protein aspartate aminotransferase, cytoplasmic, …	Aspartate aminotransferase
13.1.1.2.1	amino acid metabolism.synthesis.central amino acid metabolism.aspartate.aspartate aminotransferase	solyc08g041870.2.1	highly similar to ( 766) AT4G31990 | Symbols: ASP5, AAT3, ATAAT1 | ASP5 (ASPARTATE AMINOTRANSFERASE 5); L-aspartate:2-oxoglutarate aminotransferase | chr4:15470876-15473521 REVERSEmoderately similar to ( 477) AATC_ORYSA Aspartate aminotransferase, cytoplasmic (EC 2.6.1.1) (Transaminase A) - Oryza sativa (Rice)highly similar to ( 735) loc_os02g55420 12002.m10568 protein aspartate aminotransferase,…	Aspartate aminotransferase
13.1.1.2.1	amino acid metabolism.synthesis.central amino acid metabolism.aspartate.aspartate aminotransferase	solyc07g032740.2.1	highly similar to ( 603) AT5G19550 | Symbols: ASP2, AAT2 | ASP2 (ASPARTATE AMINOTRANSFERASE 2); L-aspartate:2-oxoglutarate aminotransferase | chr5:6598201-6601597 FORWARDhighly similar to ( 618) AATC_DAUCA Aspartate aminotransferase, cytoplasmic (EC 2.6.1.1) (Transaminase A) - Daucus carota (Carrot)highly similar to ( 604) loc_os01g55540 12001.m43201 protein aspartate aminotransferase, cytoplasmi…	Aspartate aminotransferase
13.1.1.3.1	amino acid metabolism.synthesis.central amino acid metabolism.alanine.alanine aminotransferase	solyc05g013380.2.1	highly similar to ( 879) AT1G70580 | Symbols: AOAT2, GGT2 | AOAT2 (ALANINE-2-OXOGLUTARATE AMINOTRANSFERASE 2); L-alanine:2-oxoglutarate aminotransferase/ glycine:2-oxoglutarate aminotransferase | chr1:26613222-26615845 FORWARDhighly similar to ( 502) ALA2_HORVU Alanine aminotransferase 2 (EC 2.6.1.2) (GPT) (Glutamic--pyruvic transaminase 2) (Glutamic--alanine transaminase 2) (ALAAT-2) - Hordeum v…	Alanine aminotransferase 2
13.1.1.3.1	amino acid metabolism.synthesis.central amino acid metabolism.alanine.alanine aminotransferase	solyc01g007940.2.1	highly similar to ( 854) AT1G70580 | Symbols: AOAT2, GGT2 | AOAT2 (ALANINE-2-OXOGLUTARATE AMINOTRANSFERASE 2); L-alanine:2-oxoglutarate aminotransferase/ glycine:2-oxoglutarate aminotransferase | chr1:26613222-26615845 FORWARDmoderately similar to ( 500) ALA2_HORVU Alanine aminotransferase 2 (EC 2.6.1.2) (GPT) (Glutamic--pyruvic transaminase 2) (Glutamic--alanine transaminase 2) (ALAAT-2) - Horde…	Alanine aminotransferase 2
13.1.3.4	amino acid metabolism.synthesis.aspartate family.methionine	solyc01g101060.2.1	highly similar to ( 733) AT1G02500 | Symbols: SAM1, SAM-1, MAT1 | SAM1 (S-ADENOSYLMETHIONINE SYNTHETASE 1); methionine adenosyltransferase | chr1:519037-520218 FORWARDhighly similar to ( 741) METL_CATRO S-adenosylmethionine synthetase 2 (EC 2.5.1.6) (Methionine adenosyltransferase 2) (AdoMet synthetase 2) - Catharanthus roseus (Rosy periwinkle) (Madagascar periwinkle)highly similar to ( 726) loc_…	S-adenosylmethionine synthase
13.1.3.4	amino acid metabolism.synthesis.aspartate family.methionine	solyc01g009180.2.1	nearly identical (1370) AT5G17920 | Symbols: ATCIMS | ATMS1; 5-methyltetrahydropteroyltriglutamate-homocysteine S-methyltransferase/ methionine synthase | chr5:5935771-5939195 FORWARDnearly identical (1392) METE_CATRO 5-methyltetrahydropteroyltriglutamate--homocysteine methyltransferase (EC 2.1.1.14) (Vitamin-B12-independent methionine synthase isozyme) (Cobalamin-independent methionine synthase …	5-methyltetrahydropteroyltriglutamate--homocysteine methyltransferase
13.1.3.4	amino acid metabolism.synthesis.aspartate family.methionine	solyc12g099000.1.1	highly similar to ( 731) AT1G02500 | Symbols: SAM1, SAM-1, MAT1 | SAM1 (S-ADENOSYLMETHIONINE SYNTHETASE 1); methionine adenosyltransferase | chr1:519037-520218 FORWARDhighly similar to ( 741) METL_CATRO S-adenosylmethionine synthetase 2 (EC 2.5.1.6) (Methionine adenosyltransferase 2) (AdoMet synthetase 2) - Catharanthus roseus (Rosy periwinkle) (Madagascar periwinkle)highly similar to ( 736) loc_…	S-adenosylmethionine synthase
13.1.3.4	amino acid metabolism.synthesis.aspartate family.methionine	solyc10g083970.1.1	highly similar to ( 723) AT2G36880 | Symbols: MAT3 | MAT3 (methionine adenosyltransferase 3); methionine adenosyltransferase | chr2:15479721-15480893 REVERSEhighly similar to ( 736) METK_PETHY S-adenosylmethionine synthetase (EC 2.5.1.6) (Methionine adenosyltransferase) (AdoMet synthetase) - Petunia hybrida (Petunia)highly similar to ( 685) loc_os01g18860 12001.m150558 protein S-adenosylmethionin…	S-adenosylmethionine synthase
13.1.3.4	amino acid metabolism.synthesis.aspartate family.methionine	solyc10g081510.1.1	nearly identical (1371) AT5G17920 | Symbols: ATCIMS | ATMS1; 5-methyltetrahydropteroyltriglutamate-homocysteine S-methyltransferase/ methionine synthase | chr5:5935771-5939195 FORWARDnearly identical (1380) METE_CATRO 5-methyltetrahydropteroyltriglutamate--homocysteine methyltransferase (EC 2.1.1.14) (Vitamin-B12-independent methionine synthase isozyme) (Cobalamin-independent methionine synthase …	5-methyltetrahydropteroyltriglutamate--homocysteine methyltransferase
13.1.3.4	amino acid metabolism.synthesis.aspartate family.methionine	solyc09g008280.1.1	highly similar to ( 726) AT2G36880 | Symbols: MAT3 | MAT3 (methionine adenosyltransferase 3); methionine adenosyltransferase | chr2:15479721-15480893 REVERSEhighly similar to ( 751) METK_PETHY S-adenosylmethionine synthetase (EC 2.5.1.6) (Methionine adenosyltransferase) (AdoMet synthetase) - Petunia hybrida (Petunia)highly similar to ( 691) loc_os01g18860 12001.m150558 protein S-adenosylmethionin…	S-adenosylmethionine synthase
13.1.4.1	amino acid metabolism.synthesis.branched chain group.common	solyc12g010840.1.1	highly similar to ( 914) AT3G58610 | Symbols: | ketol-acid reductoisomerase | chr3:21671561-21674639 FORWARDhighly similar to ( 900) ILV5_SPIOL Ketol-acid reductoisomerase, chloroplast precursor (EC 1.1.1.86) (Acetohydroxy-acid reductoisomerase) (Alpha-keto-beta-hydroxylacil reductoisomerase) - Spinacia oleracea (Spinach)highly similar to ( 893) loc_os05g49800 12005.m09050 protein ketol-acid redu…	Ketol-acid reductoisomerase
13.1.5.1.1	amino acid metabolism.synthesis.serine-glycine-cysteine group.serine.phosphoglycerate dehydrogenase	solyc03g112070.2.1	highly similar to ( 777) AT4G34200 | Symbols: EDA9 | EDA9 (embryo sac development arrest 9); ATP binding | chr4:16374041-16376561 REVERSEweakly similar to ( 101) FDH_SOLTU Formate dehydrogenase, mitochondrial precursor (EC 1.2.1.2) (NAD-dependent formate dehydrogenase) (FDH) - Solanum tuberosum (Potato)highly similar to ( 775) loc_os04g55720 12004.m35214 protein D-3-phosphoglycerate dehydrogenase…	Phosphoglycerate dehydrogenase
13.1.5.3.1	amino acid metabolism.synthesis.serine-glycine-cysteine group.cysteine.OASTL	solyc09g082060.2.1	moderately similar to ( 461) AT4G14880 | Symbols: OASA1, CYTACS1, ATCYS-3A | OASA1 (O-ACETYLSERINE (THIOL) LYASE (OAS-TL) ISOFORM A1); cysteine synthase | chr4:8518209-8520050 REVERSEhighly similar to ( 523) CYSK_SOLTU Cysteine synthase (EC 2.5.1.47) (O-acetylserine sulfhydrylase) (O-acetylserine (Thiol)-lyase) (CSase A) (CS-A) (OAS-TL A) - Solanum tuberosum (Potato)moderately similar to ( 473) l…	Cysteine synthase
13.2.4.1	amino acid metabolism.degradation.branched-chain group.shared	solyc09g061840.2.1	highly similar to ( 645) AT2G33150 | Symbols: PKT3, PED1, KAT2 | PKT3 (PEROXISOMAL 3-KETOACYL-COA THIOLASE 3); acetyl-CoA C-acyltransferase | chr2:14047814-14050983 REVERSEhighly similar to ( 610) loc_os10g31950 12010.m06045 protein 3-ketoacyl-CoA thiolase 2, peroxisomal precursor, putative, expressed thiolase PRK09052 PRK07661 PRK06845 PRK07108 PRK09051 PRK06445 fadA PRK07025 PRK05790 PRK08234 P…	3-ketoacyl CoA thiolase 1
13.2.4.1	amino acid metabolism.degradation.branched-chain group.shared	solyc09g091470.2.1	highly similar to ( 739) AT2G33150 | Symbols: PKT3, PED1, KAT2 | PKT3 (PEROXISOMAL 3-KETOACYL-COA THIOLASE 3); acetyl-CoA C-acyltransferase | chr2:14047814-14050983 REVERSEhighly similar to ( 661) loc_os02g57260 12002.m10748 protein 3-ketoacyl-CoA thiolase 2, peroxisomal precursor, putative, expressed thiolase PRK09052 PRK07661 PRK06845 PRK07108 PRK09051 fadA PRK06445 PRK08234 PRK07025 PRK06205 P…	3-ketoacyl CoA thiolase 2
15.2	metal handling.binding, chelation and storage	solyc06g050980.2.1	moderately similar to ( 342) AT3G11050 | Symbols: ATFER2 | ATFER2 (ferritin 2); binding / ferric iron binding / oxidoreductase/ transition metal ion binding | chr3:3463651-3465294 FORWARDmoderately similar to ( 374) FRI2_TOBAC Ferritin-2, chloroplast precursor (EC 1.16.3.1) (NtFer2) - Nicotiana tabacum (Common tobacco)moderately similar to ( 309) loc_os12g01530 12012.m26727 protein ferritin-1, ch…	Ferritin
15.2	metal handling.binding, chelation and storage	solyc05g052470.2.1	moderately similar to ( 257) AT3G11050 | Symbols: ATFER2 | ATFER2 (ferritin 2); binding / ferric iron binding / oxidoreductase/ transition metal ion binding | chr3:3463651-3465294 FORWARDmoderately similar to ( 334) FRI2_TOBAC Ferritin-2, chloroplast precursor (EC 1.16.3.1) (NtFer2) - Nicotiana tabacum (Common tobacco)moderately similar to ( 231) loc_os12g01530 12012.m26727 protein ferritin-1, ch…	Ferritin
16.1	secondary metabolism.isoprenoids	solyc09g074930.2.1	moderately similar to ( 212) AT3G05500 | Symbols: | rubber elongation factor (REF) family protein | chr3:1593540-1594802 FORWARDweakly similar to ( 169) Y5940_ORYSA Putative REF/SRPP-like protein Os05g0151300 - Oryza sativa (Rice)moderately similar to ( 213) loc_os07g47510 12007.m079784 protein stress-related protein, putative, expressedREF genomic_reference:SL2.40ch09 gene_region:62225793-622277…	REF-like stress related protein 1
16.1	secondary metabolism.isoprenoids	solyc04g009600.2.1	moderately similar to ( 380) AT3G11950 | Symbols: | prenyltransferase/ zinc ion binding | chr3:3783273-3785098 REVERSEmoderately similar to ( 283) loc_os12g08070 12012.m04794 protein prenyltransferase/ zinc ion binding protein, putative, expressed genomic_reference:SL2.40ch04 gene_region:2991227-2993911 transcript_region:SL2.40ch04:2991227..2993911+ go_terms:GO:0008270 functional_description:"TRA…	TRAF-type zinc finger family protein
16.1.1	secondary metabolism.isoprenoids.non-mevalonate pathway	solyc03g115980.1.1	highly similar to ( 733) AT1G74470 | Symbols: | geranylgeranyl reductase | chr1:27991248-27992845 FORWARDhighly similar to ( 664) loc_os02g51080 12002.m33869 protein geranylgeranyl hydrogenase, putative, expressedFixC UbiH evidence_code:10F0H1E1IEG genomic_reference:SL2.40ch03 gene_region:59589011-59590405 transcript_region:SL2.40ch03:59589011..59590405+ go_terms:GO:0005515 functional_description…	Geranylgeranyl reductase
16.2	secondary metabolism.phenylpropanoids	solyc12g088170.1.1	weakly similar to ( 193) AT3G26040 | Symbols: | transferase family protein | chr3:9519741-9521069 FORWARDvery weakly similar to (89.7) loc_os08g10420 12008.m05175 protein anthranilate N-benzoyltransferase protein 1, putative, expressedTransferase evidence_code:10F1H1E1IEG genomic_reference:SL2.40ch12 gene_region:62063284-62065066 transcript_region:SL2.40ch12:62063284..62065066+ go_terms:GO:001674…	Hydroxycinnamoyl CoA quinate transferase
16.2	secondary metabolism.phenylpropanoids	solyc03g025320.2.1	highly similar to ( 564) AT5G23940 | Symbols: EMB3009 | EMB3009 (embryo defective 3009); transferase/ transferase, transferring acyl groups other than amino-acyl groups | chr5:8076616-8079677 REVERSEweakly similar to ( 116) HCBT1_DIACA Anthranilate N-benzoyltransferase protein 1 (EC 2.3.1.144) (Anthranilate N-hydroxycinnamoyl/benzoyltransferase 1) - Dianthus caryophyllus (Carnation) (Clove pink)m…	Hydroxycinnamoyl transferase
16.2.1.10	secondary metabolism.phenylpropanoids.lignin biosynthesis.CAD	solyc11g010960.1.1	moderately similar to ( 468) AT4G39330 | Symbols: ATCAD9, CAD9 | CAD9 (CINNAMYL ALCOHOL DEHYDROGENASE 9); binding / catalytic/ oxidoreductase/ zinc ion binding | chr4:18291268-18292740 FORWARDhighly similar to ( 525) MTDH_FRAAN Probable mannitol dehydrogenase (EC 1.1.1.255) (NAD-dependent mannitol dehydrogenase) - Fragaria ananassa (Strawberry)moderately similar to ( 414) loc_os10g29470 12010.m05…	Alcohol dehydrogenase
17.5.1	hormone metabolism.ethylene.synthesis-degradation	solyc07g043420.2.1	moderately similar to ( 202) AT5G24530 | Symbols: DMR6 | DMR6 (DOWNY MILDEW RESISTANT 6); oxidoreductase/ oxidoreductase, acting on paired donors, with incorporation or reduction of molecular oxygen, 2-oxoglutarate as one donor, and incorporation of one atom each of oxygen into both donors | chr5:8378964-8383154 FORWARDweakly similar to ( 176) FL3H_MALDO Naringenin,2-oxoglutarate 3-dioxygenase (E…	2-oxoglutarate-dependent dioxygenase
17.7.1.2	hormone metabolism.jasmonate.synthesis-degradation.lipoxygenase	solyc08g029000.2.1	nearly identical (1247) AT1G55020 | Symbols: LOX1 | LOX1; lipoxygenase | chr1:20525798-20530143 FORWARDnearly identical (1421) LOX1_SOLTU Lipoxygenase 1 (EC 1.13.11.12) - Solanum tuberosum (Potato)nearly identical (1096) loc_os03g49380 12003.m35371 protein lipoxygenase 4, putative, expressedLipoxygenase PLAT_LH2 LH2 PLAT genomic_reference:SL2.40ch08 gene_region:21980663-21984456 transcript_region…	Lipoxygenase
17.7.1.2	hormone metabolism.jasmonate.synthesis-degradation.lipoxygenase	solyc08g014000.2.1	nearly identical (1154) AT1G55020 | Symbols: LOX1 | LOX1; lipoxygenase | chr1:20525798-20530143 FORWARDnearly identical (1610) LOX1_SOLTU Lipoxygenase 1 (EC 1.13.11.12) - Solanum tuberosum (Potato)nearly identical (1018) loc_os03g49380 12003.m35371 protein lipoxygenase 4, putative, expressedLipoxygenase PLAT_LH2 LH2 PLAT genomic_reference:SL2.40ch08 gene_region:3416213-3422793 transcript_region:S…	Lipoxygenase
19.3	tetrapyrrole synthesis.GSA	solyc08g014610.2.1	highly similar to ( 712) AT3G22200 | Symbols: POP2, GABA-T, HER1 | POP2 (POLLEN-PISTIL INCOMPATIBILITY 2); 4-aminobutyrate transaminase/ 4-aminobutyrate:pyruvate transaminase | chr3:7835286-7838863 FORWARDvery weakly similar to (92.4) GSA_CHLRE Glutamate-1-semialdehyde 2,1-aminomutase, chloroplast precursor (EC 5.4.3.8) (GSA) (Glutamate-1-semialdehyde aminotransferase) (GSA-AT) - Chlamydomonas re…	Alanine--glyoxylate aminotransferase 2-like 1
19.3	tetrapyrrole synthesis.GSA	solyc12g006450.1.1	highly similar to ( 775) AT3G22200 | Symbols: POP2, GABA-T, HER1 | POP2 (POLLEN-PISTIL INCOMPATIBILITY 2); 4-aminobutyrate transaminase/ 4-aminobutyrate:pyruvate transaminase | chr3:7835286-7838863 FORWARDvery weakly similar to (84.7) GSA_CHLRE Glutamate-1-semialdehyde 2,1-aminomutase, chloroplast precursor (EC 5.4.3.8) (GSA) (Glutamate-1-semialdehyde aminotransferase) (GSA-AT) - Chlamydomonas re…	Aminotransferase-like protein
19.3	tetrapyrrole synthesis.GSA	solyc04g009200.2.1	highly similar to ( 728) AT5G63570 | Symbols: GSA1 | GSA1 (GLUTAMATE-1-SEMIALDEHYDE-2,1-AMINOMUTASE); glutamate-1-semialdehyde 2,1-aminomutase | chr5:25451957-25453620 FORWARDhighly similar to ( 826) GSA_TOBAC Glutamate-1-semialdehyde 2,1-aminomutase, chloroplast precursor (EC 5.4.3.8) (GSA) (Glutamate-1-semialdehyde aminotransferase) (GSA-AT) - Nicotiana tabacum (Common tobacco)highly similar to…	Glutamate-1-semialdehyde-2 1-aminomutase
19.3	tetrapyrrole synthesis.GSA	solyc12g006470.1.1	highly similar to ( 734) AT3G22200 | Symbols: POP2, GABA-T, HER1 | POP2 (POLLEN-PISTIL INCOMPATIBILITY 2); 4-aminobutyrate transaminase/ 4-aminobutyrate:pyruvate transaminase | chr3:7835286-7838863 FORWARDvery weakly similar to (99.8) GSA_CHLRE Glutamate-1-semialdehyde 2,1-aminomutase, chloroplast precursor (EC 5.4.3.8) (GSA) (Glutamate-1-semialdehyde aminotransferase) (GSA-AT) - Chlamydomonas re…	Aminotransferase-like protein
19.5	tetrapyrrole synthesis.porphobilinogen deaminase	solyc07g066470.2.1	highly similar to ( 528) AT5G08280 | Symbols: HEMC | HEMC (HYDROXYMETHYLBILANE SYNTHASE); hydroxymethylbilane synthase | chr5:2663763-2665596 REVERSEhighly similar to ( 533) HEM3_PEA Porphobilinogen deaminase, chloroplast precursor (EC 2.5.1.61) (PBG) (Hydroxymethylbilane synthase) (HMBS) (Pre-uroporphyrinogen synthase) - Pisum sativum (Garden pea)moderately similar to ( 468) loc_os02g07230 12002…	Porphobilinogen deaminase
19.8	tetrapyrrole synthesis.coproporphyrinogen III oxidase	solyc10g005110.2.1	highly similar to ( 608) AT1G03475 | Symbols: LIN2, HEMF1, ATCPO-I | LIN2 (LESION INITIATION 2); coproporphyrinogen oxidase | chr1:869302-871175 REVERSEhighly similar to ( 612) HEM6_TOBAC Coproporphyrinogen III oxidase, chloroplast precursor (EC 1.3.3.3) (Coproporphyrinogenase) (Coprogen oxidase) - Nicotiana tabacum (Common tobacco)highly similar to ( 579) loc_os04g52130 12004.m101648 protein cop…	Coproporphyrinogen III oxidase aerobic
19.9	tetrapyrrole synthesis.protoporphyrin IX oxidase	solyc01g079090.2.1	highly similar to ( 726) AT4G01690 | Symbols: PPOX, HEMG1, PPO1 | PPOX; protoporphyrinogen oxidase | chr4:729929-732309 FORWARDhighly similar to ( 916) PPOC_TOBAC Protoporphyrinogen oxidase, chloroplast precursor (EC 1.3.3.4) (PPO I) (Protoporphyrinogen IX oxidase isozyme I) (PPX I) - Nicotiana tabacum (Common tobacco)highly similar to ( 707) loc_os01g18320 12001.m08374 protein protoporphyrinogen…	Protoporphyrinogen oxidase
19.1	tetrapyrrole synthesis.magnesium chelatase	solyc10g008740.2.1	highly similar to ( 563) AT4G18480 | Symbols: CHLI1, CH42, CH-42, CHL11, CHLI-1 | CHLI1; ATPase/ magnesium chelatase | chr4:10201897-10203361 REVERSEhighly similar to ( 679) CHLI_TOBAC Magnesium-chelatase subunit chlI, chloroplast precursor (EC 6.6.1.1) (Mg-protoporphyrin IX chelatase) - Nicotiana tabacum (Common tobacco)highly similar to ( 553) loc_os03g36540 12003.m08774 protein magnesium-chela…	Magnesium chelatase ATPase subunit I
19.11	tetrapyrrole synthesis.magnesium protoporphyrin IX methyltransferase	solyc03g118240.2.1	moderately similar to ( 405) AT4G25080 | Symbols: CHLM | CHLM (magnesium-protoporphyrin IX methyltransferase); magnesium protoporphyrin IX methyltransferase | chr4:12877216-12878128 FORWARDmoderately similar to ( 305) loc_os06g04150 12006.m05146 protein magnesium-protoporphyrin O-methyltransferase, putative, expressed PRK07580 Mg-por_mtran_C UbiG genomic_reference:SL2.40ch03 gene_region:61214116-…	Magnesium-protoporphyrin ix methyltransferase
19.14	tetrapyrrole synthesis.protochlorophyllide reductase	solyc10g006900.2.1	highly similar to ( 598) AT5G54190 | Symbols: PORA | PORA; oxidoreductase/ protochlorophyllide reductase | chr5:21991183-21992238 REVERSEhighly similar to ( 615) POR_DAUCA Protochlorophyllide reductase, chloroplast precursor (EC 1.3.1.33) (PCR) (NADPH-protochlorophyllide oxidoreductase) (POR) - Daucus carota (Carrot)highly similar to ( 563) loc_os10g35370 12010.m06361 protein protochlorophyllide …	Protochlorophyllide reductase
19.14	tetrapyrrole synthesis.protochlorophyllide reductase	solyc12g013710.1.1	highly similar to ( 598) AT5G54190 | Symbols: PORA | PORA; oxidoreductase/ protochlorophyllide reductase | chr5:21991183-21992238 REVERSEhighly similar to ( 604) POR_DAUCA Protochlorophyllide reductase, chloroplast precursor (EC 1.3.1.33) (PCR) (NADPH-protochlorophyllide oxidoreductase) (POR) - Daucus carota (Carrot)highly similar to ( 553) loc_os10g35370 12010.m06361 protein protochlorophyllide …	Protochlorophyllide reductase
19.14	tetrapyrrole synthesis.protochlorophyllide reductase	solyc07g054210.2.1	highly similar to ( 535) AT5G54190 | Symbols: PORA | PORA; oxidoreductase/ protochlorophyllide reductase | chr5:21991183-21992238 REVERSEhighly similar to ( 552) POR_PEA Protochlorophyllide reductase, chloroplast precursor (EC 1.3.1.33) (PCR) (NADPH-protochlorophyllide oxidoreductase) (POR) - Pisum sativum (Garden pea)moderately similar to ( 498) loc_os10g35370 12010.m06361 protein protochlorophy…	Protochlorophyllide reductase like protein
19.15	tetrapyrrole synthesis.chlorophyll synthase	solyc09g014760.2.1	highly similar to ( 523) AT3G51820 | Symbols: ATG4, G4, CHLG | G4; chlorophyll synthetase | chr3:19216301-19218934 REVERSEhighly similar to ( 518) loc_os05g28200 12005.m083694 protein bacteriochlorophyll synthase 34 kDa chain, putative, expressedPRK07566 PRK12392 UbiA UbiA ubiA ubiA PRK09573 genomic_reference:SL2.40ch09 gene_region:6841510-6847724 transcript_region:SL2.40ch09:6841510..6847724- go…	Chlorophyll synthase
20.1	stress.biotic	solyc03g007740.2.1	moderately similar to ( 293) AT4G11220 | Symbols: BTI2 | BTI2 (VIRB2-INTERACTING PROTEIN 2) | chr4:6838176-6839578 REVERSEmoderately similar to ( 308) loc_os05g45050 12005.m083785 protein seed maturation protein, putative, expressed Reticulon genomic_reference:SL2.40ch03 gene_region:2271270-2273817 transcript_region:SL2.40ch03:2271270..2273817+ go_terms:GO:0005783 functional_description:"Reticulo…	Reticulon family protein
20.1	stress.biotic	solyc11g066130.1.1	moderately similar to ( 333) AT2G28790 | Symbols: | osmotin-like protein, putative | chr2:12354664-12355413 REVERSEweakly similar to ( 167) TP1A_MALDO Thaumatin-like protein 1a precursor (Allergen Mal d 2) (Mdtl1) (Pathogenesis-related protein 5a) (PR-5a) - Malus domestica (Apple) (Malus sylvestris)moderately similar to ( 300) loc_os01g62260 12001.m12349 protein osmotin-like protein precursor, pu…	Thaumatin-like protein
20.2.1	stress.abiotic.heat	solyc11g020040.1.1	nearly identical (1005) AT5G49910 | Symbols: CPHSC70-2EAT SHOCK PROTEIN 70-2, HSC70-7 | CPHSC70-2EAT SHOCK PROTEIN 70-2 (CHLOROPLAST HEAT SHOCK PROTEIN 70-2); ATP binding / unfolded protein binding | chr5:20303470-20306295 FORWARDhighly similar to ( 999) HSP7S_PEA Stromal 70 kDa heat shock-related protein, chloroplast precursor - Pisum sativum (Garden pea)nearly identical (1001) loc_os05g23740 12…	Chaperone DnaK
20.2.1	stress.abiotic.heat	solyc07g047790.2.1	nearly identical (1071) AT3G07770 | Symbols: | ATP binding | chr3:2479611-2483970 FORWARDhighly similar to ( 521) HSP83_IPONI Heat shock protein 83 - Ipomoea nil (Japanese morning glory) (Pharbitis nil)nearly identical (1009) loc_os12g32986 12012.m27011 protein heat shock protein 83, putative, expressed PRK05218 HtpG HSP90 genomic_reference:SL2.40ch07 gene_region:56327803-56334029 transcript_regi…	Chaperone protein htpG
20.2.1	stress.abiotic.heat	solyc04g011440.2.1	nearly identical (1083) AT3G12580 | Symbols: HSP70 | HSP70 (heat shock protein 70); ATP binding | chr3:3991487-3993689 REVERSEnearly identical (1085) HSP7C_PETHY Heat shock cognate 70 kDa protein - Petunia hybrida (Petunia)nearly identical (1090) loc_os01g62290 12001.m150772 protein heat shock cognate 70 kDa protein, putative, expressed HSP70 dnaK DnaK dnaK hscA hscA genomic_reference:SL2.40ch04 …	heat shock protein
20.2.1	stress.abiotic.heat	solyc06g076020.2.1	nearly identical (1097) AT5G02500 | Symbols: HSC70-1, HSP70-1, AT-HSC70-1, HSC70 | HSC70-1 (HEAT SHOCK COGNATE PROTEIN 70-1); ATP binding | chr5:554055-556334 REVERSEnearly identical (1121) HSP7C_PETHY Heat shock cognate 70 kDa protein - Petunia hybrida (Petunia)nearly identical (1131) loc_os11g47760 12011.m080070 protein heat shock cognate 70 kDa protein 2, putative, expressed HSP70 dnaK DnaK dn…	heat shock protein
20.2.1	stress.abiotic.heat	solyc06g036290.2.1	highly similar to ( 942) AT5G52640 | Symbols: HSP81-1, ATHS83, HSP81.1, HSP83, ATHSP90.1 | ATHSP90.1 (HEAT SHOCK PROTEIN 90.1); ATP binding / unfolded protein binding | chr5:21352542-21355147 FORWARDhighly similar to ( 957) HSP83_IPONI Heat shock protein 83 - Ipomoea nil (Japanese morning glory) (Pharbitis nil)highly similar to ( 924) loc_os04g01740 12004.m05490 protein heat shock protein 82, put…	Heat shock protein 90
20.2.1	stress.abiotic.heat	solyc01g103450.2.1	nearly identical (1019) AT5G49910 | Symbols: CPHSC70-2EAT SHOCK PROTEIN 70-2, HSC70-7 | CPHSC70-2EAT SHOCK PROTEIN 70-2 (CHLOROPLAST HEAT SHOCK PROTEIN 70-2); ATP binding / unfolded protein binding | chr5:20303470-20306295 FORWARDnearly identical (1044) HSP7S_PEA Stromal 70 kDa heat shock-related protein, chloroplast precursor - Pisum sativum (Garden pea)nearly identical (1011) loc_os05g23740 120…	Chaperone DnaK
20.2.1	stress.abiotic.heat	solyc01g106260.2.1	nearly identical (1036) AT5G09590 | Symbols: MTHSC70-2, HSC70-5 | MTHSC70-2 (MITOCHONDRIAL HSP70 2); ATP binding | chr5:2975721-2978508 FORWARDnearly identical (1105) HSP7M_SOLTU Heat shock 70 kDa protein, mitochondrial precursor - Solanum tuberosum (Potato)nearly identical (1032) loc_os03g02260 12003.m05768 protein heat shock 70 kDa protein, mitochondrial precursor, putative, expressed dnaK HSP7…	Chaperone DnaK
20.2.1	stress.abiotic.heat	solyc01g060400.1.1	weakly similar to ( 119) AT5G42020 | Symbols: BIP | BIP2; ATP binding | chr5:16807697-16810480 REVERSEweakly similar to ( 119) BIP4_TOBAC Luminal-binding protein 4 precursor (BiP 4) (78 kDa glucose-regulated protein homolog 4) (GRP 78-4) - Nicotiana tabacum (Common tobacco)weakly similar to ( 117) loc_os02g02410 12002.m05590 protein luminal-binding protein 3 precursor, putative, expressed HSP70 d…	Heat shock protein
20.2.1	stress.abiotic.heat	solyc05g010670.2.1	nearly identical (1146) AT2G04030 | Symbols: CR88 | CR88; ATP binding | chr2:1281983-1285909 FORWARDhighly similar to ( 553) HSP83_IPONI Heat shock protein 83 - Ipomoea nil (Japanese morning glory) (Pharbitis nil)nearly identical (1101) loc_os09g29840 12009.m06135 protein endoplasmin precursor, putative, expressed PRK05218 HtpG HSP90 genomic_reference:SL2.40ch05 gene_region:4883167-4891847 transc…	Chaperone protein htpG
20.2.1	stress.abiotic.heat	solyc03g007890.2.1	nearly identical (1046) AT5G52640 | Symbols: HSP81-1, ATHS83, HSP81.1, HSP83, ATHSP90.1 | ATHSP90.1 (HEAT SHOCK PROTEIN 90.1); ATP binding / unfolded protein binding | chr5:21352542-21355147 FORWARDnearly identical (1074) HSP83_IPONI Heat shock protein 83 - Ipomoea nil (Japanese morning glory) (Pharbitis nil)nearly identical (1019) loc_os04g01740 12004.m05490 protein heat shock protein 82, putati…	Heat shock protein 90
20.2.1	stress.abiotic.heat	solyc10g086410.2.1	nearly identical (1107) AT3G12580 | Symbols: HSP70 | HSP70 (heat shock protein 70); ATP binding | chr3:3991487-3993689 REVERSEnearly identical (1099) HSP7C_PETHY Heat shock cognate 70 kDa protein - Petunia hybrida (Petunia)nearly identical (1127) loc_os11g47760 12011.m080070 protein heat shock cognate 70 kDa protein 2, putative, expressed HSP70 dnaK DnaK dnaK hscA hscA genomic_reference:SL2.40ch1…	Heat shock protein 70-3
20.2.1	stress.abiotic.heat	solyc01g099660.2.1	highly similar to ( 922) AT5G42020 | Symbols: BIP | BIP2; ATP binding | chr5:16807697-16810480 REVERSEhighly similar to ( 925) BIP5_TOBAC Luminal-binding protein 5 precursor (BiP 5) (78 kDa glucose-regulated protein homolog 5) (GRP 78-5) - Nicotiana tabacum (Common tobacco)highly similar to ( 895) loc_os03g50250 12003.m10018 protein luminal-binding protein 4 precursor, putative, expressed HSP70 d…	Heat shock protein
20.2.1	stress.abiotic.heat	solyc04g081570.2.1	nearly identical (1074) AT4G24190 | Symbols: SHD | SHD (SHEPHERD); ATP binding / unfolded protein binding | chr4:12551902-12555851 REVERSEnearly identical (1123) ENPL_CATRO Endoplasmin homolog precursor (GRP94 homolog) - Catharanthus roseus (Rosy periwinkle) (Madagascar periwinkle)nearly identical (1052) loc_os06g50300 12006.m31934 protein endoplasmin homolog precursor, putative, expressed HSP90 …	Chaperone protein htpG
20.2.1	stress.abiotic.heat	solyc09g010630.2.1	nearly identical (1094) AT3G12580 | Symbols: HSP70 | HSP70 (heat shock protein 70); ATP binding | chr3:3991487-3993689 REVERSEnearly identical (1091) HSP7C_PETHY Heat shock cognate 70 kDa protein - Petunia hybrida (Petunia)nearly identical (1123) loc_os11g47760 12011.m080070 protein heat shock cognate 70 kDa protein 2, putative, expressed HSP70 dnaK DnaK dnaK hscA hscA genomic_reference:SL2.40ch0…	heat shock protein
20.2.1	stress.abiotic.heat	solyc11g066060.1.1	nearly identical (1087) AT3G12580 | Symbols: HSP70 | HSP70 (heat shock protein 70); ATP binding | chr3:3991487-3993689 REVERSEnearly identical (1100) HSP7C_PETHY Heat shock cognate 70 kDa protein - Petunia hybrida (Petunia)nearly identical (1110) loc_os11g47760 12011.m080070 protein heat shock cognate 70 kDa protein 2, putative, expressed HSP70 dnaK DnaK dnaK hscA hscA evidence_code:10F0H1E1IEG g…	heat shock protein
20.2.1	stress.abiotic.heat	solyc08g082820.2.1	nearly identical (1080) AT5G28540 | Symbols: BIP1 | BIP1; ATP binding | chr5:10540665-10543274 REVERSEnearly identical (1095) BIP4_TOBAC Luminal-binding protein 4 precursor (BiP 4) (78 kDa glucose-regulated protein homolog 4) (GRP 78-4) - Nicotiana tabacum (Common tobacco)nearly identical (1029) loc_os02g02410 12002.m05590 protein luminal-binding protein 3 precursor, putative, expressed HSP70 dna…	Heat shock protein
20.2.1	stress.abiotic.heat	solyc01g106210.2.1	nearly identical (1044) AT5G09590 | Symbols: MTHSC70-2, HSC70-5 | MTHSC70-2 (MITOCHONDRIAL HSP70 2); ATP binding | chr5:2975721-2978508 FORWARDnearly identical (1158) HSP7M_SOLTU Heat shock 70 kDa protein, mitochondrial precursor - Solanum tuberosum (Potato)nearly identical (1032) loc_os03g02260 12003.m05768 protein heat shock 70 kDa protein, mitochondrial precursor, putative, expressed dnaK HSP7…	Chaperone DnaK
20.2.1	stress.abiotic.heat	solyc03g082920.2.1	nearly identical (1043) AT5G42020 | Symbols: BIP | BIP2; ATP binding | chr5:16807697-16810480 REVERSEnearly identical (1083) BIP5_TOBAC Luminal-binding protein 5 precursor (BiP 5) (78 kDa glucose-regulated protein homolog 5) (GRP 78-5) - Nicotiana tabacum (Common tobacco)highly similar to ( 996) loc_os02g02410 12002.m05590 protein luminal-binding protein 3 precursor, putative, expressed HSP70 dna…	Heat shock protein
20.2.1	stress.abiotic.heat	solyc12g015880.1.1	nearly identical (1056) AT5G56030 | Symbols: HSP81-2, ERD8, HSP90.2 | HSP81-2 (HEAT SHOCK PROTEIN 81-2); ATP binding | chr5:22686923-22689433 FORWARDnearly identical (1049) HSP81_ORYSA Heat shock protein 81-1 (HSP81-1) (Heat shock protein 82) - Oryza sativa (Rice)nearly identical (1049) loc_os08g39140 12008.m080203 protein heat shock protein 81-1, putative, expressed HSP90 PRK05218 HtpG evidence_…	Heat shock protein 90
20.2.1	stress.abiotic.heat	solyc07g065840.2.1	nearly identical (1083) AT5G56030 | Symbols: HSP81-2, ERD8, HSP90.2 | HSP81-2 (HEAT SHOCK PROTEIN 81-2); ATP binding | chr5:22686923-22689433 FORWARDnearly identical (1045) HSP81_ORYSA Heat shock protein 81-1 (HSP81-1) (Heat shock protein 82) - Oryza sativa (Rice)nearly identical (1045) loc_os08g39140 12008.m080203 protein heat shock protein 81-1, putative, expressed HSP90 PRK05218 HtpG genomic_r…	Heat shock protein 90
20.2.2	stress.abiotic.cold	solyc01g111300.2.1	weakly similar to ( 112) AT2G21060 | Symbols: ATGRP2B | ATGRP2B (GLYCINE-RICH PROTEIN 2B); DNA binding / nucleic acid binding / zinc ion binding | chr2:9036983-9037588 REVERSEweakly similar to ( 107) GRP2_NICSY Glycine-rich protein 2 - Nicotiana sylvestris (Wood tobacco)weakly similar to ( 105) loc_os02g02870 12002.m05637 protein glycine-rich protein 2, putative, expressedCSD genomic_reference:SL…	Cold shock protein-1
20.2.99	stress.abiotic.unspecified	solyc07g041720.1.1	moderately similar to ( 247) AT5G20630 | Symbols: GLP3, GLP3A, GLP3B, ATGER3, GER3 | GER3 (GERMIN 3); oxalate oxidase | chr5:6975315-6975950 REVERSEmoderately similar to ( 264) AB19A_PRUPE Auxin-binding protein ABP19a precursor - Prunus persica (Peach)moderately similar to ( 229) loc_os08g35760 12008.m07565 protein auxin-binding protein ABP20 precursor, putative, expressedCupin_1 evidence_code:10…	Oxalate oxidase-like germin 171
21.1	redox.thioredoxin	solyc05g056400.2.1	highly similar to ( 537) AT1G77510 | Symbols: ATPDIL1-2, PDI6, ATPDI6 | ATPDIL1-2 (PDI-LIKE 1-2); protein disulfide isomerase | chr1:29126742-29129433 FORWARDhighly similar to ( 540) PDI_MEDSA Protein disulfide-isomerase precursor (EC 5.3.4.1) (PDI) - Medicago sativa (Alfalfa)moderately similar to ( 468) loc_os11g09280 12011.m28750 protein OsPDIL1-1 - Oryza sativa protein disulfide isomerase, exp…	Protein disulfide isomerase
21.1	redox.thioredoxin	solyc04g080850.2.1	weakly similar to ( 161) AT3G51030 | Symbols: ATTRX1, ATTRX H1 | ATTRX1; oxidoreductase, acting on sulfur group of donors, disulfide as acceptor | chr3:18951123-18951955 REVERSEweakly similar to ( 190) TRXH1_TOBAC Thioredoxin H-type 1 (TRX-H1) - Nicotiana tabacum (Common tobacco)weakly similar to ( 145) loc_os07g08840 12007.m079626 protein thioredoxin H-type, putative, expressed TRX_family Thiore…	Thioredoxin
21.1	redox.thioredoxin	solyc06g005940.2.1	highly similar to ( 529) AT1G21750 | Symbols: ATPDIL1-1 | ATPDIL1-1 (PDI-LIKE 1-1); protein disulfide isomerase | chr1:7645767-7648695 FORWARDhighly similar to ( 536) PDI_RICCO Protein disulfide-isomerase precursor (EC 5.3.4.1) (PDI) - Ricinus communis (Castor bean)highly similar to ( 507) loc_os11g09280 12011.m28750 protein OsPDIL1-1 - Oryza sativa protein disulfide isomerase, expressed PDI_a_fa…	Protein disulfide isomerase
21.2	redox.ascorbate and glutathione	solyc03g025950.2.1	moderately similar to ( 241) AT3G48890 | Symbols: ATMP2, ATMAPR3, MSBP2, MAPR3 | ATMP2; heme binding | chr3:18129669-18131353 FORWARDmoderately similar to ( 216) loc_os10g35870 12010.m06404 protein membrane steroid-binding protein 1, putative, expressed genomic_reference:SL2.40ch03 gene_region:7764256-7767163 transcript_region:SL2.40ch03:7764256..7767163+ go_terms:GO:0008083 functional_descriptio…	Membrane-associated progesterone receptor component 1
21.2	redox.ascorbate and glutathione	solyc06g035870.2.1	moderately similar to ( 221) AT3G48890 | Symbols: ATMP2, ATMAPR3, MSBP2, MAPR3 | ATMP2; heme binding | chr3:18129669-18131353 FORWARDweakly similar to ( 197) loc_os10g35870 12010.m06404 protein membrane steroid-binding protein 1, putative, expressed genomic_reference:SL2.40ch06 gene_region:21805174-21807198 transcript_region:SL2.40ch06:21805174..21807198- go_terms:GO:0035100 functional_descriptio…	Membrane-associated progesterone receptor component 1
21.2.1	redox.ascorbate and glutathione.ascorbate	solyc06g005160.2.1	moderately similar to ( 410) AT1G07890 | Symbols: APX1, CS1 | APX1 (ascorbate peroxidase 1); L-ascorbate peroxidase | chr1:2438005-2439435 FORWARDmoderately similar to ( 394) APX1_PEA L-ascorbate peroxidase, cytosolic (EC 1.11.1.11) (AP) (PsAPx01) - Pisum sativum (Garden pea)moderately similar to ( 387) loc_os07g49400 12007.m29412 protein OsAPx2 - Cytosolic Ascorbate Peroxidase encoding gene, exp…	Ascorbate peroxidase
21.2.1	redox.ascorbate and glutathione.ascorbate	solyc09g007270.2.1	moderately similar to ( 384) AT3G09640 | Symbols: APX2, APX1B | APX2 (ASCORBATE PEROXIDASE 2); L-ascorbate peroxidase | chr3:2956301-2958163 FORWARDmoderately similar to ( 370) APX1_PEA L-ascorbate peroxidase, cytosolic (EC 1.11.1.11) (AP) (PsAPx01) - Pisum sativum (Garden pea)moderately similar to ( 370) loc_os07g49400 12007.m29412 protein OsAPx2 - Cytosolic Ascorbate Peroxidase encoding gene, e…	Ascorbate peroxidase
21.2.1	redox.ascorbate and glutathione.ascorbate	solyc05g054760.2.1	moderately similar to ( 311) AT1G19570 | Symbols: DHAR1, ATDHAR1 | DHAR1 (dehydroascorbate reductase); glutathione dehydrogenase (ascorbate) | chr1:6773462-6774413 REVERSEmoderately similar to ( 304) loc_os05g02530 12005.m04789 protein chloride intracellular channel 6, putative, expressed GST_C_DHAR genomic_reference:SL2.40ch05 gene_region:63753656-63758079 transcript_region:SL2.40ch05:63753656..…	Dehydroascorbate reductase
21.2.1	redox.ascorbate and glutathione.ascorbate	solyc06g005150.2.1	moderately similar to ( 410) AT1G07890 | Symbols: APX1, CS1 | APX1 (ascorbate peroxidase 1); L-ascorbate peroxidase | chr1:2438005-2439435 FORWARDmoderately similar to ( 386) APX2_ORYSA L-ascorbate peroxidase 2, cytosolic (EC 1.11.1.11) (APXb) (OsAPx02) - Oryza sativa (Rice)moderately similar to ( 386) loc_os07g49400 12007.m29412 protein OsAPx2 - Cytosolic Ascorbate Peroxidase encoding gene, expr…	Ascorbate peroxidase
21.2.1	redox.ascorbate and glutathione.ascorbate	solyc02g083620.2.1	moderately similar to ( 427) AT4G35000 | Symbols: APX3 | APX3 (ASCORBATE PEROXIDASE 3); L-ascorbate peroxidase | chr4:16665007-16667541 REVERSEmoderately similar to ( 400) APX3_ORYSA Probable L-ascorbate peroxidase 3 (EC 1.11.1.11) (OsAPx03) - Oryza sativa (Rice)moderately similar to ( 400) loc_os04g14680 12004.m06705 protein OsAPx3 - Peroxisomal Ascorbate Peroxidase encoding gene, expressedascor…	Ascorbate peroxidase
21.5	redox.peroxiredoxin	solyc07g020860.2.1	moderately similar to ( 280) AT1G65980 | Symbols: TPX1 | TPX1 (thioredoxin-dependent peroxidase 1); antioxidant/ oxidoreductase | chr1:24559595-24560753 REVERSEmoderately similar to ( 251) loc_os01g48420 12001.m11033 protein peroxiredoxin-5, mitochondrial precursor, putative, expressed PRX5_like AHP1 Redoxin PRX_family genomic_reference:SL2.40ch07 gene_region:14295272-14300912 transcript_region:S…	Peroxiredoxin
21.5	redox.peroxiredoxin	solyc03g096040.2.1	moderately similar to ( 324) AT1G48130 | Symbols: ATPER1 | ATPER1; antioxidant/ thioredoxin peroxidase | chr1:17780610-17781500 FORWARDmoderately similar to ( 356) REHY_ORYSA Probable peroxiredoxin (EC 1.11.1.15) (Thioredoxin peroxidase) (RAB24 protein) - Oryza sativa (Rice)moderately similar to ( 356) loc_os07g44430 12007.m29285 protein peroxiredoxin, putative, expressed PRX_1cys AhpC PRX_Typ2cy…	Mitochondrial peroxiredoxin
21.5.1	redox.peroxiredoxin.BAS1	solyc10g082030.1.1	moderately similar to ( 391) AT5G06290 | Symbols: 2-Cys Prx B | 2-Cys Prx B (2-Cysteine peroxiredoxin B); antioxidant/ peroxiredoxin | chr5:1919380-1921211 FORWARDmoderately similar to ( 377) BAS1_HORVU 2-cys peroxiredoxin BAS1, chloroplast precursor (EC 1.11.1.15) (Thiol-specific antioxidant protein) (Fragment) - Hordeum vulgare (Barley)moderately similar to ( 375) loc_os02g33450 12002.m100226 p…	Peroxiredoxin
21.6	redox.dismutases and catalases	solyc04g082460.2.1	highly similar to ( 927) AT4G35090 | Symbols: CAT2 | CAT2 (CATALASE 2); catalase | chr4:16701105-16703215 REVERSEhighly similar to ( 970) CATA3_NICPL Catalase isozyme 3 (EC 1.11.1.6) - Nicotiana plumbaginifolia (Leadwort-leaved tobacco)highly similar to ( 902) loc_os03g03910 12003.m34998 protein catalase-1, putative, expressed catalase Catalase KatE katE genomic_reference:SL2.40ch04 gene_region:6…	Catalase
21.6	redox.dismutases and catalases	solyc02g082760.2.1	highly similar to ( 937) AT4G35090 | Symbols: CAT2 | CAT2 (CATALASE 2); catalase | chr4:16701105-16703215 REVERSEhighly similar to ( 978) CATA1_NICPL Catalase isozyme 1 (EC 1.11.1.6) (Fragment) - Nicotiana plumbaginifolia (Leadwort-leaved tobacco)highly similar to ( 903) loc_os03g03910 12003.m34998 protein catalase-1, putative, expressed catalase Catalase KatE katE genomic_reference:SL2.40ch02 ge…	Catalase
21.6	redox.dismutases and catalases	solyc12g094620.1.1	highly similar to ( 811) AT4G35090 | Symbols: CAT2 | CAT2 (CATALASE 2); catalase | chr4:16701105-16703215 REVERSEnearly identical (1018) CATA2_SOLTU Catalase isozyme 2 (EC 1.11.1.6) - Solanum tuberosum (Potato)highly similar to ( 797) loc_os03g03910 12003.m34998 protein catalase-1, putative, expressed catalase Catalase KatE katE evidence_code:10F0H1E1IEG genomic_reference:SL2.40ch12 gene_region:6…	Catalase
23.3.1.1	nucleotide metabolism.salvage.phosphoribosyltransferases.aprt	solyc04g077970.2.1	moderately similar to ( 276) AT1G27450 | Symbols: APT1, ATAPT1 | APT1 (ADENINE PHOSPHORIBOSYL TRANSFERASE 1); adenine phosphoribosyltransferase | chr1:9532421-9533807 FORWARDmoderately similar to ( 264) APT1_WHEAT Adenine phosphoribosyltransferase 1 (EC 2.4.2.7) (APRT 1) - Triticum aestivum (Wheat)moderately similar to ( 269) loc_os12g39860 12012.m07770 protein adenine phosphoribosyltransferase 1…	Adenine phosphoribosyltransferase-like
23.3.2.1	nucleotide metabolism.salvage.nucleoside kinases.adenosine kinase	solyc10g086190.1.1	highly similar to ( 610) AT5G03300 | Symbols: ADK2 | ADK2 (ADENOSINE KINASE 2); adenosine kinase/ copper ion binding / kinase | chr5:796573-798997 FORWARDmoderately similar to ( 469) ADK_PHYPA Adenosine kinase (EC 2.7.1.20) (AK) (Adenosine 5-phosphotransferase) - Physcomitrella patens (Moss)highly similar to ( 585) loc_os02g41590 12002.m09195 protein adenosine kinase 2, putative, expressed adenos…	Adenosine kinase
23.3.2.1	nucleotide metabolism.salvage.nucleoside kinases.adenosine kinase	solyc09g007940.2.1	highly similar to ( 609) AT5G03300 | Symbols: ADK2 | ADK2 (ADENOSINE KINASE 2); adenosine kinase/ copper ion binding / kinase | chr5:796573-798997 FORWARDmoderately similar to ( 482) ADK_PHYPA Adenosine kinase (EC 2.7.1.20) (AK) (Adenosine 5-phosphotransferase) - Physcomitrella patens (Moss)highly similar to ( 595) loc_os04g43750 12004.m101587 protein adenosine kinase 2, putative, expressed adeno…	Adenosine kinase
23.4.1	nucleotide metabolism.phosphotransfer and pyrophosphatases.adenylate kinase	solyc05g014980.2.1	moderately similar to ( 393) AT5G63400 | Symbols: ADK1 | ADK1 (ADENYLATE KINASE 1); ATP binding / adenylate kinase/ nucleobase, nucleoside, nucleotide kinase | chr5:25393502-25394817 REVERSEmoderately similar to ( 421) KAD2_ORYSA Adenylate kinase B (EC 2.7.4.3) (ATP-AMP transphosphorylase) - Oryza sativa (Rice)moderately similar to ( 421) loc_os11g20790 12011.m06153 protein adenylate kinase B, pu…	Adenylate kinase
23.4.1	nucleotide metabolism.phosphotransfer and pyrophosphatases.adenylate kinase	solyc03g111200.2.1	moderately similar to ( 394) AT5G63400 | Symbols: ADK1 | ADK1 (ADENYLATE KINASE 1); ATP binding / adenylate kinase/ nucleobase, nucleoside, nucleotide kinase | chr5:25393502-25394817 REVERSEmoderately similar to ( 418) KAD2_ORYSA Adenylate kinase B (EC 2.7.4.3) (ATP-AMP transphosphorylase) - Oryza sativa (Rice)moderately similar to ( 418) loc_os11g20790 12011.m06153 protein adenylate kinase B, pu…	Adenylate kinase
23.4.10	nucleotide metabolism.phosphotransfer and pyrophosphatases.nucleoside diphosphate kinase	solyc06g071960.2.1	moderately similar to ( 308) AT5G63310 | Symbols: NDPK2, NDPK1A, NDPK IA IA, NDPK IA, ATNDPK2 | NDPK2 (NUCLEOSIDE DIPHOSPHATE KINASE 2); ATP binding / nucleoside diphosphate kinase/ protein binding | chr5:25372122-25373838 REVERSEmoderately similar to ( 353) NDK2_TOBAC Nucleoside diphosphate kinase 2, chloroplast precursor (EC 2.7.4.6) (Nucleoside diphosphate kinase II) (NDK II) (NDP kinase II) (…	Nucleoside diphosphate kinase
23.4.10	nucleotide metabolism.phosphotransfer and pyrophosphatases.nucleoside diphosphate kinase	solyc09g055420.1.1	weakly similar to ( 158) AT4G09320 | Symbols: NDPK1 | NDPK1; ATP binding / nucleoside diphosphate kinase | chr4:5923424-5924366 FORWARDweakly similar to ( 176) NDK_CAPAN Nucleoside diphosphate kinase (EC 2.7.4.6) (NDK) (NDP kinase) - Capsicum annuum (Bell pepper)weakly similar to ( 160) loc_os10g41410 12010.m06905 protein nucleoside diphosphate kinase 1, putative, expressed NDK NDPk_I NDK Ndk ndk…	Nucleoside diphosphate kinase
23.4.10	nucleotide metabolism.phosphotransfer and pyrophosphatases.nucleoside diphosphate kinase	solyc08g082430.2.1	moderately similar to ( 348) AT4G11010 | Symbols: NDPK3 | NDPK3 (NUCLEOSIDE DIPHOSPHATE KINASE 3); ATP binding / nucleoside diphosphate kinase | chr4:6732780-6734298 REVERSEmoderately similar to ( 353) NDK4_SPIOL Nucleoside diphosphate kinase 4, chloroplast precursor (EC 2.7.4.6) (Nucleoside diphosphate kinase IV) (NDK IV) (NDP kinase IV) (NDPK IV) (Nucleoside diphosphate kinase III) - Spinacia o…	Nucleoside diphosphate kinase
23.4.10	nucleotide metabolism.phosphotransfer and pyrophosphatases.nucleoside diphosphate kinase	solyc03g110960.2.1	moderately similar to ( 276) AT5G63310 | Symbols: NDPK2, NDPK1A, NDPK IA IA, NDPK IA, ATNDPK2 | NDPK2 (NUCLEOSIDE DIPHOSPHATE KINASE 2); ATP binding / nucleoside diphosphate kinase/ protein binding | chr5:25372122-25373838 REVERSEmoderately similar to ( 356) NDK2_TOBAC Nucleoside diphosphate kinase 2, chloroplast precursor (EC 2.7.4.6) (Nucleoside diphosphate kinase II) (NDK II) (NDP kinase II) (…	Nucleoside diphosphate kinase
23.4.10	nucleotide metabolism.phosphotransfer and pyrophosphatases.nucleoside diphosphate kinase	solyc01g089970.2.1	moderately similar to ( 257) AT4G09320 | Symbols: NDPK1 | NDPK1; ATP binding / nucleoside diphosphate kinase | chr4:5923424-5924366 FORWARDmoderately similar to ( 281) NDK_CAPAN Nucleoside diphosphate kinase (EC 2.7.4.6) (NDK) (NDP kinase) - Capsicum annuum (Bell pepper)moderately similar to ( 251) loc_os10g41410 12010.m06905 protein nucleoside diphosphate kinase 1, putative, expressed NDK NDPk_I…	Nucleoside diphosphate kinase
23.5.5	nucleotide metabolism.deoxynucleotide metabolism.dUTP diphosphatase	solyc01g100030.2.1	moderately similar to ( 241) AT3G46940 | Symbols: | deoxyuridine 5-triphosphate nucleotidohydrolase family | chr3:17288367-17288867 REVERSEmoderately similar to ( 223) loc_os03g46640 12003.m09682 protein deoxyuridine 5-triphosphate nucleotidohydrolase, putative, expressed Dut dUTPase dut genomic_reference:SL2.40ch01 gene_region:81869800-81871185 transcript_region:SL2.40ch01:81869800..81871185+ go…	Deoxyuridine 5&apos-triphosphate nucleotidohydrolase
24.2	Biodegradation of Xenobiotics.lactoylglutathione lyase	solyc02g080630.2.1	moderately similar to ( 474) AT1G11840 | Symbols: ATGLX1 | ATGLX1 (GLYOXALASE I HOMOLOG); lactoylglutathione lyase/ metal ion binding | chr1:3996045-3997290 FORWARDmoderately similar to ( 468) LGUL_ORYSA Lactoylglutathione lyase (EC 4.4.1.5) (Methylglyoxalase) (Aldoketomutase) (Glyoxalase I) (Glx I) (Ketone-aldehyde mutase) (S-D-lactoylglutathione methylglyoxal lyase) (Allergen Ory s ?) (Allergen…	Lactoylglutathione lyase
25	C1-metabolism	solyc01g006280.2.1	nearly identical (1071) AT1G50480 | Symbols: THFS | THFS (10-FORMYLTETRAHYDROFOLATE SYNTHETASE); ATP binding / copper ion binding / formate-tetrahydrofolate ligase | chr1:18702064-18704687 FORWARDnearly identical (1073) FTHS_SPIOL Formate--tetrahydrofolate ligase (EC 6.3.4.3) (Formyltetrahydrofolate synthetase) (10-formyletrahydrofolate synthetase) (FHS) (FTHFS) - Spinacia oleracea (Spinach)nearl…	Formate-tetrahydrofolate ligase
25.1	C1-metabolism.glycine hydroxymethyltransferase	solyc05g053810.2.1	highly similar to ( 868) AT4G13930 | Symbols: SHM4 | SHM4 (serine hydroxymethyltransferase 4); catalytic/ glycine hydroxymethyltransferase/ pyridoxal phosphate binding | chr4:8048013-8050021 REVERSEhighly similar to ( 555) GLYM_PEA Serine hydroxymethyltransferase, mitochondrial precursor (EC 2.1.2.1) (Serine methylase) (Glycine hydroxymethyltransferase) (SHMT) - Pisum sativum (Garden pea)highly s…	Serine hydroxymethyltransferase
26.2	misc.UDP glucosyl and glucoronyl transferases	solyc07g043490.1.1	moderately similar to ( 332) AT2G15490 | Symbols: UGT73B4 | UGT73B4 (UDP-GLYCOSYLTRANSFERASE 73B4); UDP-glucosyltransferase/ UDP-glycosyltransferase/ quercetin 3-O-glucosyltransferase/ quercetin 7-O-glucosyltransferase/ transferase, transferring glycosyl groups | chr2:6761750-6763398 FORWARDweakly similar to ( 142) UFOG_SOLME Anthocyanidin 3-O-glucosyltransferase (EC 2.4.1.115) (Flavonol 3-O-gluc…	UDP-glucosyltransferase family 1 protein
26.3	misc.gluco-, galacto- and mannosidases	solyc03g119080.2.1	highly similar to ( 777) AT3G18080 | Symbols: BGLU44 | BGLU44 (B-S GLUCOSIDASE 44); (R)-amygdalin beta-glucosidase/ 4-methylumbelliferyl-beta-D-glucopyranoside beta-glucosidase/ beta-gentiobiose beta-glucosidase/ cellobiose glucosidase/ esculin beta-glucosidase/ hydrolase, hydrolyzing O-glycosyl compounds | chr3:6191586-6194124 FORWARDmoderately similar to ( 365) BGLC_MAIZE Beta-glucosidase, chlo…	Beta-glucosidase
26.11.1	misc.alcohol dehydrogenases	solyc04g064710.2.1	highly similar to ( 654) AT1G77120 | Symbols: ADH1, ADH, ATADH, ATADH1 | ADH1 (ALCOHOL DEHYDROGENASE 1); alcohol dehydrogenase | chr1:28975509-28977216 FORWARDhighly similar to ( 709) ADH1_PETHY Alcohol dehydrogenase 1 (EC 1.1.1.1) - Petunia hybrida (Petunia)highly similar to ( 645) loc_os11g10480 12011.m28756 protein alcohol dehydrogenase 1, putative, expressed AdhC Tdh AdhP tdh ADH_zinc_N PRK09…	Alcohol dehydrogenase 2
26.12	misc.peroxidases	solyc02g079500.2.1	moderately similar to ( 210) AT5G05340 | Symbols: | peroxidase, putative | chr5:1579142-1580819 REVERSEhighly similar to ( 595) PERX_SOLTU Suberization-associated anionic peroxidase precursor (EC 1.11.1.7) (POPA) - Solanum tuberosum (Potato)moderately similar to ( 211) loc_os06g35520 12006.m08089 protein peroxidase 52 precursor, putative, expressedsecretory_peroxidase plant_peroxidase peroxidase …	Peroxidase
26.12	misc.peroxidases	solyc07g052510.2.1	moderately similar to ( 440) AT1G05260 | Symbols: RCI3, RCI3A | RCI3 (RARE COLD INDUCIBLE GENE 3); peroxidase | chr1:1529827-1531271 FORWARDmoderately similar to ( 341) PER1_ORYSA Peroxidase 1 precursor (EC 1.11.1.7) - Oryza sativa (Rice)moderately similar to ( 396) loc_os06g46799 12006.m09205 protein peroxidase 39 precursor, putative, expressedsecretory_peroxidase plant_peroxidase peroxidase gen…	Peroxidase
26.12	misc.peroxidases	solyc04g071890.2.1	moderately similar to ( 429) AT1G71695 | Symbols: | peroxidase 12 (PER12) (P12) (PRXR6) | chr1:26964359-26966557 FORWARDmoderately similar to ( 233) PER2_ORYSA Peroxidase 2 precursor (EC 1.11.1.7) - Oryza sativa (Rice)moderately similar to ( 367) loc_os01g73200 12001.m13349 protein peroxidase 12 precursor, putative, expressedsecretory_peroxidase plant_peroxidase peroxidase genomic_reference:SL2.4…	Peroxidase 4
26.22	misc.short chain dehydrogenase/reductase (SDR)	solyc01g098850.2.1	moderately similar to ( 456) AT1G54870 | Symbols: | binding / catalytic/ oxidoreductase | chr1:20459011-20460417 FORWARDmoderately similar to ( 441) GRDH_DAUCA Glucose and ribitol dehydrogenase (EC 1.1.1.-) (Carrot ABA-induced in somatic embryos 5 protein) - Daucus carota (Carrot)moderately similar to ( 388) loc_os05g04870 12005.m05018 protein general stress protein 39, putative, expressed PRK076…	Short-chain dehydrogenase/reductase family protein
26.22	misc.short chain dehydrogenase/reductase (SDR)	solyc01g073640.2.1	moderately similar to ( 272) AT2G47140 | Symbols: | short-chain dehydrogenase/reductase (SDR) family protein | chr2:19350970-19352059 REVERSEweakly similar to ( 178) TS2_MAIZE Sex determination protein tasselseed-2 - Zea mays (Maize)moderately similar to ( 207) loc_os03g61740 12003.m11055 protein sex determination protein tasselseed-2, putative, expressed PRK08324 PRK12429 PRK12826 fabG PRK06346 …	Uncharacterized oxidoreductase Mb1385
26.22	misc.short chain dehydrogenase/reductase (SDR)	solyc06g072670.2.1	moderately similar to ( 436) AT5G50700 | Symbols: | short-chain dehydrogenase/reductase (SDR) family protein | chr5:20623259-20624995 REVERSEvery weakly similar to (89.4) GRDH_DAUCA Glucose and ribitol dehydrogenase (EC 1.1.1.-) (Carrot ABA-induced in somatic embryos 5 protein) - Daucus carota (Carrot)moderately similar to ( 341) loc_os12g27830 12012.m06599 protein corticosteroid 11-beta-dehydrog…	Short-chain dehydrogenase/reductase SDR
26.22	misc.short chain dehydrogenase/reductase (SDR)	solyc03g097440.2.1	moderately similar to ( 401) AT5G50700 | Symbols: | short-chain dehydrogenase/reductase (SDR) family protein | chr5:20623259-20624995 REVERSEmoderately similar to ( 316) loc_os12g27830 12012.m06599 protein corticosteroid 11-beta-dehydrogenase isozyme 1, putative, expressed PRK06181 DltE PRK07109 fabG fabG FabG fabG COG4221 PRK07825 PRK05872 PRK12939 PRK07890 PRK12829 PRK12826 PRK06172 PRK07024 fa…	11-beta-hydroxysteroid dehydrogenase-like
26.28	misc.GDSL-motif lipase	solyc02g071700.2.1	moderately similar to ( 303) AT1G29670 | Symbols: | GDSL-motif lipase/hydrolase family protein | chr1:10375843-10377717 FORWARDweakly similar to ( 112) APG_BRANA Anter-specific proline-rich protein APG (Protein CEX) (Fragment) - Brassica napus (Rape)moderately similar to ( 318) loc_os01g54470 12001.m11611 protein anther-specific proline-rich protein APG, putative, expressedSGNH_plant_lipase_like …	GDSL esterase/lipase At1g29670
27.1	RNA.processing	solyc12g088720.1.1	highly similar to ( 826) AT1G49760 | Symbols: PAB8, PABP8 | PAB8 (POLY(A) BINDING PROTEIN 8); RNA binding / translation initiation factor | chr1:18416740-18419753 FORWARDvery weakly similar to (91.3) ROC1_SPIOL 28 kDa ribonucleoprotein, chloroplast (28RNP) - Spinacia oleracea (Spinach)highly similar to ( 826) loc_os09g02700 12009.m03642 protein polyadenylate-binding protein 2, putative, expressed…	Polyadenylate-binding protein 2
27.1	RNA.processing	solyc03g025270.2.1	moderately similar to ( 449) AT4G25630 | Symbols: FIB2, ATFIB2 | FIB2 (FIBRILLARIN 2); snoRNA binding | chr4:13074239-13076205 FORWARDmoderately similar to ( 439) loc_os02g57590 12002.m33482 protein fibrillarin-2, putative, expressed Fibrillarin NOP1 PRK04266 genomic_reference:SL2.40ch03 gene_region:7084840-7087888 transcript_region:SL2.40ch03:7084840..7087888- go_terms:GO:0030515 functional_desc…	rRNA 2&apos-O-methyltransferase fibrillarin
27.1.2	RNA.processing.RNA helicase	solyc07g040750.1.1	highly similar to ( 726) AT3G13920 | Symbols: EIF4A1, RH4, TIF4A1 | EIF4A1 (EUKARYOTIC TRANSLATION INITIATION FACTOR 4A1); ATP-dependent helicase/ translation initiation factor | chr3:4592635-4594094 REVERSEhighly similar to ( 766) IF4A9_TOBAC Eukaryotic initiation factor 4A-9 (EC 3.6.1.-) (ATP-dependent RNA helicase eIF4A-9) (eIF-4A-9) - Nicotiana tabacum (Common tobacco)highly similar to ( 734)…	ATP-dependent RNA helicase eIF4A
27.1.2	RNA.processing.RNA helicase	solyc08g062800.2.1	highly similar to ( 781) AT3G13920 | Symbols: EIF4A1, RH4, TIF4A1 | EIF4A1 (EUKARYOTIC TRANSLATION INITIATION FACTOR 4A1); ATP-dependent helicase/ translation initiation factor | chr3:4592635-4594094 REVERSEhighly similar to ( 818) IF4A2_NICPL Eukaryotic initiation factor 4A-2 (EC 3.6.1.-) (ATP-dependent RNA helicase eIF4A-2) (eIF-4A-2) - Nicotiana plumbaginifolia (Leadwort-leaved tobacco)highly …	ATP-dependent RNA helicase eIF4A
27.1.2	RNA.processing.RNA helicase	solyc08g042050.2.1	highly similar to ( 841) AT5G26742 | Symbols: emb1138 | emb1138 (embryo defective 1138); ATP binding / ATP-dependent helicase/ RNA binding / helicase/ nucleic acid binding / zinc ion binding | chr5:9285540-9288871 REVERSEmoderately similar to ( 334) RH7_SPIOL DEAD-box ATP-dependent RNA helicase 7 (EC 3.6.1.-) - Spinacia oleracea (Spinach)highly similar to ( 766) loc_os03g61220 12003.m35496 protei…	DEAD-box ATP-dependent RNA helicase 3
27.1.2	RNA.processing.RNA helicase	solyc12g096000.1.1	highly similar to ( 749) AT3G13920 | Symbols: EIF4A1, RH4, TIF4A1 | EIF4A1 (EUKARYOTIC TRANSLATION INITIATION FACTOR 4A1); ATP-dependent helicase/ translation initiation factor | chr3:4592635-4594094 REVERSEhighly similar to ( 782) IF411_TOBAC Eukaryotic initiation factor 4A-11 (EC 3.6.1.-) (ATP-dependent RNA helicase eIF4A-11) (eIF-4A-11) - Nicotiana tabacum (Common tobacco)highly similar to ( 7…	ATP-dependent RNA helicase eIF4A
27.1.2	RNA.processing.RNA helicase	solyc06g062800.2.1	highly similar to ( 766) AT1G54270 | Symbols: EIF4A-2 | EIF4A-2; ATP-dependent helicase/ translation initiation factor | chr1:20260495-20262018 FORWARDhighly similar to ( 816) IF4A8_TOBAC Eukaryotic initiation factor 4A-8 (EC 3.6.1.-) (ATP-dependent RNA helicase eIF4A-8) (eIF-4A-8) - Nicotiana tabacum (Common tobacco)highly similar to ( 773) loc_os02g05330 12002.m05881 protein eukaryotic initiati…	ATP-dependent RNA helicase eIF4A
27.1.2	RNA.processing.RNA helicase	solyc12g095990.1.1	highly similar to ( 778) AT3G13920 | Symbols: EIF4A1, RH4, TIF4A1 | EIF4A1 (EUKARYOTIC TRANSLATION INITIATION FACTOR 4A1); ATP-dependent helicase/ translation initiation factor | chr3:4592635-4594094 REVERSEhighly similar to ( 820) IF4A2_NICPL Eukaryotic initiation factor 4A-2 (EC 3.6.1.-) (ATP-dependent RNA helicase eIF4A-2) (eIF-4A-2) - Nicotiana plumbaginifolia (Leadwort-leaved tobacco)highly …	ATP-dependent RNA helicase eIF4A
27.2	RNA.transcription	solyc10g080350.1.1	nearly identical (1365) AT3G57660 | Symbols: NRPA1 | NRPA1; DNA binding / DNA-directed RNA polymerase/ zinc ion binding | chr3:21353746-21362814 FORWARDweakly similar to ( 107) RPOC1_PINKO DNA-directed RNA polymerase beta chain (EC 2.7.7.6) (PEP) (Plastid-encoded RNA polymerase beta' subunit) (RNA polymerase beta' subunit) - Pinus koraiensis (Korean pine)moderately similar to ( 411) loc_os04g4149…	DNA-directed RNA polymerase
27.3.24	RNA.regulation of transcription.MADS box transcription factor family	solyc03g114830.2.1	moderately similar to ( 264) AT5G60910 | Symbols: AGL8, FUL | AGL8 (agamous-like 8); transcription factor | chr5:24502736-24504934 REVERSEmoderately similar to ( 338) AGL8_SOLTU Agamous-like MADS-box protein AGL8 homolog (POTM1-1) - Solanum tuberosum (Potato)moderately similar to ( 226) loc_os03g54160 12003.m35583 protein MADS-box transcription factor 14, putative, expressed MADS_MEF2_like MADS K…	MADS box transcription factor
27.3.24	RNA.regulation of transcription.MADS box transcription factor family	solyc06g069430.2.1	moderately similar to ( 261) AT5G60910 | Symbols: AGL8, FUL | AGL8 (agamous-like 8); transcription factor | chr5:24502736-24504934 REVERSEmoderately similar to ( 397) AGL8_SOLTU Agamous-like MADS-box protein AGL8 homolog (POTM1-1) - Solanum tuberosum (Potato)moderately similar to ( 208) loc_os03g54160 12003.m35583 protein MADS-box transcription factor 14, putative, expressed MADS_MEF2_like MADS K…	MADS box transcription factor
27.3.67	RNA.regulation of transcription.putative transcription regulator	solyc11g006380.1.1	highly similar to ( 643) AT1G60770 | Symbols: | pentatricopeptide (PPR) repeat-containing protein | chr1:22366959-22368648 REVERSEhighly similar to ( 547) loc_os04g25410 12004.m07669 protein tetratricopeptide-like helical, putative, expressed evidence_code:10F0H1E1IEG genomic_reference:SL2.40ch11 gene_region:1086710-1089228 transcript_region:SL2.40ch11:1086710..1089228+ go_terms:GO:0005488 functi…	Pentatricopeptide repeat-containing protein
27.3.99	RNA.regulation of transcription.unclassified	solyc01g096450.2.1	moderately similar to ( 479) AT3G54400 | Symbols: | aspartyl protease family protein | chr3:20140291-20142599 REVERSEmoderately similar to ( 417) loc_os07g46480 12007.m08865 protein aspartic proteinase nepenthesin-1 precursor, putative, expressed genomic_reference:SL2.40ch01 gene_region:79304614-79307810 transcript_region:SL2.40ch01:79304614..79307810+ go_terms:GO:0006508,GO:0031177 functional_de…	Aspartic proteinase nepenthesin-1
27.4	RNA.RNA binding	solyc03g111840.2.1	moderately similar to ( 268) AT4G24770 | Symbols: RBP31, ATRBP31, CP31, ATRBP33 | RBP31 (31-KDA RNA BINDING PROTEIN); RNA binding / poly(U) binding | chr4:12766223-12767952 REVERSEmoderately similar to ( 367) ROC3_NICSY 28 kDa ribonucleoprotein, chloroplast precursor (28RNP) - Nicotiana sylvestris (Wood tobacco)moderately similar to ( 278) loc_os09g39180 12009.m06857 protein ribonucleoprotein, ch…	Polyadenylate-binding protein 1-like
27.4	RNA.RNA binding	solyc09g007850.2.1	moderately similar to ( 255) AT2G37220 | Symbols: | 29 kDa ribonucleoprotein, chloroplast, putative / RNA-binding protein cp29, putative | chr2:15634980-15636331 REVERSEmoderately similar to ( 322) ROC1_NICSY 29 kDa ribonucleoprotein A, chloroplast precursor (CP29A) - Nicotiana sylvestris (Wood tobacco)moderately similar to ( 240) loc_os03g25960 12003.m07940 protein ribonucleoprotein A, chloropla…	RNA-binding protein
27.4	RNA.RNA binding	solyc01g109660.2.1	weakly similar to ( 133) AT2G21660 | Symbols: ATGRP7, CCR2 | CCR2 (COLD, CIRCADIAN RHYTHM, AND RNA BINDING 2); RNA binding / double-stranded DNA binding / single-stranded DNA binding | chr2:9265477-9266316 REVERSEweakly similar to ( 135) GRP1_SINAL Glycine-rich RNA-binding protein GRP1A - Sinapis alba (White mustard) (Brassica hirta)weakly similar to ( 130) loc_os12g43600 12012.m26989 protein gly…	Glycine-rich RNA-binding protein
27.4	RNA.RNA binding	solyc10g086150.1.1	moderately similar to ( 261) AT2G37220 | Symbols: | 29 kDa ribonucleoprotein, chloroplast, putative / RNA-binding protein cp29, putative | chr2:15634980-15636331 REVERSEmoderately similar to ( 322) ROC2_NICSY 29 kDa ribonucleoprotein B, chloroplast precursor (CP29B) - Nicotiana sylvestris (Wood tobacco)moderately similar to ( 236) loc_os03g25960 12003.m07940 protein ribonucleoprotein A, chloropla…	Single-stranded DNA binding protein
27.4	RNA.RNA binding	solyc10g051390.1.1	weakly similar to ( 128) AT2G21660 | Symbols: ATGRP7, CCR2 | CCR2 (COLD, CIRCADIAN RHYTHM, AND RNA BINDING 2); RNA binding / double-stranded DNA binding / single-stranded DNA binding | chr2:9265477-9266316 REVERSEweakly similar to ( 133) GRP1_SINAL Glycine-rich RNA-binding protein GRP1A - Sinapis alba (White mustard) (Brassica hirta)weakly similar to ( 131) loc_os03g46770 12003.m34905 protein gly…	RNA-binding glycine-rich protein-1b
27.4	RNA.RNA binding	solyc10g051380.1.1	weakly similar to ( 131) AT2G21660 | Symbols: ATGRP7, CCR2 | CCR2 (COLD, CIRCADIAN RHYTHM, AND RNA BINDING 2); RNA binding / double-stranded DNA binding / single-stranded DNA binding | chr2:9265477-9266316 REVERSEweakly similar to ( 133) GRP1_SINAL Glycine-rich RNA-binding protein GRP1A - Sinapis alba (White mustard) (Brassica hirta)weakly similar to ( 124) loc_os03g46770 12003.m34905 protein gly…	Glycine-rich RNA-binding protein
28.1	DNA.synthesis/chromatin structure	solyc07g040750.1.1	highly similar to ( 726) AT3G13920 | Symbols: EIF4A1, RH4, TIF4A1 | EIF4A1 (EUKARYOTIC TRANSLATION INITIATION FACTOR 4A1); ATP-dependent helicase/ translation initiation factor | chr3:4592635-4594094 REVERSEhighly similar to ( 766) IF4A9_TOBAC Eukaryotic initiation factor 4A-9 (EC 3.6.1.-) (ATP-dependent RNA helicase eIF4A-9) (eIF-4A-9) - Nicotiana tabacum (Common tobacco)highly similar to ( 734)…	ATP-dependent RNA helicase eIF4A
28.1	DNA.synthesis/chromatin structure	solyc08g062800.2.1	highly similar to ( 781) AT3G13920 | Symbols: EIF4A1, RH4, TIF4A1 | EIF4A1 (EUKARYOTIC TRANSLATION INITIATION FACTOR 4A1); ATP-dependent helicase/ translation initiation factor | chr3:4592635-4594094 REVERSEhighly similar to ( 818) IF4A2_NICPL Eukaryotic initiation factor 4A-2 (EC 3.6.1.-) (ATP-dependent RNA helicase eIF4A-2) (eIF-4A-2) - Nicotiana plumbaginifolia (Leadwort-leaved tobacco)highly …	ATP-dependent RNA helicase eIF4A
28.1	DNA.synthesis/chromatin structure	solyc12g096000.1.1	highly similar to ( 749) AT3G13920 | Symbols: EIF4A1, RH4, TIF4A1 | EIF4A1 (EUKARYOTIC TRANSLATION INITIATION FACTOR 4A1); ATP-dependent helicase/ translation initiation factor | chr3:4592635-4594094 REVERSEhighly similar to ( 782) IF411_TOBAC Eukaryotic initiation factor 4A-11 (EC 3.6.1.-) (ATP-dependent RNA helicase eIF4A-11) (eIF-4A-11) - Nicotiana tabacum (Common tobacco)highly similar to ( 7…	ATP-dependent RNA helicase eIF4A
28.1	DNA.synthesis/chromatin structure	solyc06g062800.2.1	highly similar to ( 766) AT1G54270 | Symbols: EIF4A-2 | EIF4A-2; ATP-dependent helicase/ translation initiation factor | chr1:20260495-20262018 FORWARDhighly similar to ( 816) IF4A8_TOBAC Eukaryotic initiation factor 4A-8 (EC 3.6.1.-) (ATP-dependent RNA helicase eIF4A-8) (eIF-4A-8) - Nicotiana tabacum (Common tobacco)highly similar to ( 773) loc_os02g05330 12002.m05881 protein eukaryotic initiati…	ATP-dependent RNA helicase eIF4A
28.1	DNA.synthesis/chromatin structure	solyc12g095990.1.1	highly similar to ( 778) AT3G13920 | Symbols: EIF4A1, RH4, TIF4A1 | EIF4A1 (EUKARYOTIC TRANSLATION INITIATION FACTOR 4A1); ATP-dependent helicase/ translation initiation factor | chr3:4592635-4594094 REVERSEhighly similar to ( 820) IF4A2_NICPL Eukaryotic initiation factor 4A-2 (EC 3.6.1.-) (ATP-dependent RNA helicase eIF4A-2) (eIF-4A-2) - Nicotiana plumbaginifolia (Leadwort-leaved tobacco)highly …	ATP-dependent RNA helicase eIF4A
28.1.3	DNA.synthesis/chromatin structure.histone	solyc06g075960.1.1	weakly similar to ( 135) AT5G59970 | Symbols: | histone H4 | chr5:24146352-24146663 REVERSEweakly similar to ( 135) H4_CAPAN Histone H4 (CaH4) - Capsicum annuum (Bell pepper)weakly similar to ( 135) loc_os10g39410 12010.m06709 protein histone H4, putative, expressed H4 H4 HHT1 evidence_code:10F1H1E1IEG genomic_reference:SL2.40ch06 gene_region:43541094-43541405 transcript_region:SL2.40ch06:4354109…	Histone H4
28.1.3	DNA.synthesis/chromatin structure.histone	solyc12g005270.1.1	weakly similar to ( 162) AT3G20670 | Symbols: HTA13 | HTA13; DNA binding | chr3:7229472-7229963 FORWARDweakly similar to ( 146) H2A7_WHEAT Protein H2A.7 (wcH2A-4) (wcH2A-10) - Triticum aestivum (Wheat)weakly similar to ( 141) loc_os07g36130 12007.m07866 protein histone H2A.2, putative, expressed H2A H2A HTA1 Histone evidence_code:10F1H1E1IEG genomic_reference:SL2.40ch12 gene_region:167632-168204 …	Histone H2A
28.1.3	DNA.synthesis/chromatin structure.histone	solyc06g005430.1.1	weakly similar to ( 135) AT5G59970 | Symbols: | histone H4 | chr5:24146352-24146663 REVERSEweakly similar to ( 135) H4_CAPAN Histone H4 (CaH4) - Capsicum annuum (Bell pepper)weakly similar to ( 135) loc_os10g39410 12010.m06709 protein histone H4, putative, expressed H4 H4 HHT1 evidence_code:10F1H1E1IEG genomic_reference:SL2.40ch06 gene_region:428826-429137 transcript_region:SL2.40ch06:428826..429…	Histone H4
28.1.3	DNA.synthesis/chromatin structure.histone	solyc06g072240.1.1	weakly similar to ( 135) AT5G59970 | Symbols: | histone H4 | chr5:24146352-24146663 REVERSEweakly similar to ( 135) H4_CAPAN Histone H4 (CaH4) - Capsicum annuum (Bell pepper)weakly similar to ( 135) loc_os10g39410 12010.m06709 protein histone H4, putative, expressed H4 H4 HHT1 evidence_code:10F0H1E0IEG genomic_reference:SL2.40ch06 gene_region:40900931-40901242 transcript_region:SL2.40ch06:4090093…	Histone H4
28.1.3	DNA.synthesis/chromatin structure.histone	solyc06g084090.2.1	weakly similar to ( 200) AT3G54560 | Symbols: HTA11 | HTA11; DNA binding | chr3:20196532-20197466 FORWARDmoderately similar to ( 202) H2AV1_ORYSA Probable histone H2A variant 1 - Oryza sativa (Rice)moderately similar to ( 202) loc_os03g06670 12003.m06185 protein histone H2A variant 1, putative, expressed H2A H2A HTA1 Histone genomic_reference:SL2.40ch06 gene_region:45626067-45629099 transcript_re…	Histone H2A
28.1.3	DNA.synthesis/chromatin structure.histone	solyc02g038690.1.1	weakly similar to ( 155) AT5G22880 | Symbols: H2B, HTB2 | HTB2; DNA binding | chr5:7652130-7652567 REVERSEweakly similar to ( 158) H2B3_MEDTR Probable histone H2B.3 - Medicago truncatula (Barrel medic)weakly similar to ( 172) loc_os01g05970 12001.m07228 protein core histone H2A/H2B/H3/H4 family protein, expressed H2B evidence_code:10F1H1E1IEG genomic_reference:SL2.40ch02 gene_region:22029221-2202…	Histone H2B
28.1.3	DNA.synthesis/chromatin structure.histone	solyc11g007930.1.1	weakly similar to ( 152) AT5G22880 | Symbols: H2B, HTB2 | HTB2; DNA binding | chr5:7652130-7652567 REVERSEweakly similar to ( 155) H2B3_MEDTR Probable histone H2B.3 - Medicago truncatula (Barrel medic)weakly similar to ( 171) loc_os01g05970 12001.m07228 protein core histone H2A/H2B/H3/H4 family protein, expressed H2B evidence_code:10F0H1E1IEG genomic_reference:SL2.40ch11 gene_region:2163910-21643…	Histone H2B
28.1.3	DNA.synthesis/chromatin structure.histone	solyc09g066100.2.1	genomic_reference:SL2.40ch09 gene_region:60077626-60078997 transcript_region:SL2.40ch09:60077626..60078997+ go_terms:GO:0005634,GO:0000786 functional_description:"Histone H1 (AHRD V1 *-*- Q40509_TOBAC); contains Interpro domain(s) IPR005818 Histone H1/H5 "	Histone H1
28.1.3	DNA.synthesis/chromatin structure.histone	solyc06g075930.1.1	weakly similar to ( 135) AT5G59970 | Symbols: | histone H4 | chr5:24146352-24146663 REVERSEweakly similar to ( 135) H4_CAPAN Histone H4 (CaH4) - Capsicum annuum (Bell pepper)weakly similar to ( 135) loc_os10g39410 12010.m06709 protein histone H4, putative, expressed H4 H4 HHT1 evidence_code:10F1H1E1IEG genomic_reference:SL2.40ch06 gene_region:43536123-43536434 transcript_region:SL2.40ch06:4353612…	Histone H4
28.1.3	DNA.synthesis/chromatin structure.histone	solyc09g074300.1.1	weakly similar to ( 162) AT1G08880 | Symbols: HTA5, H2AXA, G-H2AX, GAMMA-H2AX | H2AXA; DNA binding | chr1:2847144-2847676 REVERSEweakly similar to ( 169) H2AX_CICAR Histone H2AX - Cicer arietinum (Chickpea) (Garbanzo)weakly similar to ( 153) loc_os12g34510 12012.m07245 protein histone H2A, putative, expressed H2A H2A HTA1 Histone evidence_code:10F1H1E1IEG genomic_reference:SL2.40ch09 gene_region:…	Histone H2A
28.1.3	DNA.synthesis/chromatin structure.histone	solyc06g074780.1.1	weakly similar to ( 152) AT5G59910 | Symbols: HTB4 | HTB4; DNA binding | chr5:24127206-24127658 FORWARDweakly similar to ( 156) H2B_GOSHI Histone H2B - Gossypium hirsutum (Upland cotton)weakly similar to ( 167) loc_os01g05970 12001.m07228 protein core histone H2A/H2B/H3/H4 family protein, expressed H2B evidence_code:10F1H1E1IEG genomic_reference:SL2.40ch06 gene_region:42710622-42711053 transcript…	Histone H2B
28.1.3	DNA.synthesis/chromatin structure.histone	solyc06g005420.1.1	weakly similar to ( 135) AT5G59970 | Symbols: | histone H4 | chr5:24146352-24146663 REVERSEweakly similar to ( 135) H4_CAPAN Histone H4 (CaH4) - Capsicum annuum (Bell pepper)weakly similar to ( 135) loc_os10g39410 12010.m06709 protein histone H4, putative, expressed H4 H4 HHT1 evidence_code:10F1H1E1IEG genomic_reference:SL2.40ch06 gene_region:426740-427051 transcript_region:SL2.40ch06:426740..427…	Histone H4
28.1.3	DNA.synthesis/chromatin structure.histone	solyc01g099410.2.1	weakly similar to ( 137) AT5G59870 | Symbols: HTA6 | HTA6; DNA binding | chr5:24115605-24116144 REVERSEweakly similar to ( 147) H2A2_MEDTR Probable histone H2A.2 - Medicago truncatula (Barrel medic)weakly similar to ( 141) loc_os05g02300 12005.m04766 protein histone H2A, putative, expressed H2A H2A HTA1 Histone genomic_reference:SL2.40ch01 gene_region:81438054-81439018 transcript_region:SL2.40ch0…	Histone H2A
28.1.3	DNA.synthesis/chromatin structure.histone	solyc04g011390.1.1	weakly similar to ( 135) AT5G59970 | Symbols: | histone H4 | chr5:24146352-24146663 REVERSEweakly similar to ( 135) H4_CAPAN Histone H4 (CaH4) - Capsicum annuum (Bell pepper)weakly similar to ( 135) loc_os10g39410 12010.m06709 protein histone H4, putative, expressed H4 H4 HHT1 evidence_code:10F1H1E1IEG genomic_reference:SL2.40ch04 gene_region:3865521-3865832 transcript_region:SL2.40ch04:3865521..…	Histone H4
28.1.3	DNA.synthesis/chromatin structure.histone	solyc06g075800.1.1	weakly similar to ( 158) AT1G07790 | Symbols: HTB1 | HTB1; DNA binding | chr1:2413049-2413495 FORWARDweakly similar to ( 161) H2B_GOSHI Histone H2B - Gossypium hirsutum (Upland cotton)weakly similar to ( 172) loc_os01g05970 12001.m07228 protein core histone H2A/H2B/H3/H4 family protein, expressed H2B evidence_code:10F1H1E1IEG genomic_reference:SL2.40ch06 gene_region:43493532-43493972 transcript_r…	Histone H2B
28.1.3	DNA.synthesis/chromatin structure.histone	solyc03g005220.2.1	weakly similar to ( 154) AT1G08880 | Symbols: HTA5, H2AXA, G-H2AX, GAMMA-H2AX | H2AXA; DNA binding | chr1:2847144-2847676 REVERSEweakly similar to ( 155) H2AX_CICAR Histone H2AX - Cicer arietinum (Chickpea) (Garbanzo)weakly similar to ( 152) loc_os12g34510 12012.m07245 protein histone H2A, putative, expressed H2A H2A HTA1 Histone genomic_reference:SL2.40ch03 gene_region:128262-131588 transcript_r…	Histone H2A
28.1.3	DNA.synthesis/chromatin structure.histone	solyc05g054610.1.1	weakly similar to ( 135) AT5G59970 | Symbols: | histone H4 | chr5:24146352-24146663 REVERSEweakly similar to ( 135) H4_CAPAN Histone H4 (CaH4) - Capsicum annuum (Bell pepper)weakly similar to ( 135) loc_os10g39410 12010.m06709 protein histone H4, putative, expressed H4 H4 HHT1 evidence_code:10F1H1E1IEG genomic_reference:SL2.40ch05 gene_region:63632794-63633105 transcript_region:SL2.40ch05:6363279…	Histone H4
28.1.3	DNA.synthesis/chromatin structure.histone	solyc11g066160.1.1	weakly similar to ( 135) AT5G59970 | Symbols: | histone H4 | chr5:24146352-24146663 REVERSEweakly similar to ( 135) H4_PEA Histone H4 - Pisum sativum (Garden pea)weakly similar to ( 135) loc_os10g39410 12010.m06709 protein histone H4, putative, expressed H4 H4 HHT1 evidence_code:10F1H1E1IEG genomic_reference:SL2.40ch11 gene_region:48939641-48939952 transcript_region:SL2.40ch11:48939641..48939952+…	Histone H4
28.1.3	DNA.synthesis/chromatin structure.histone	solyc06g074790.1.1	weakly similar to ( 151) AT1G07790 | Symbols: HTB1 | HTB1; DNA binding | chr1:2413049-2413495 FORWARDweakly similar to ( 154) H2B_GOSHI Histone H2B - Gossypium hirsutum (Upland cotton)weakly similar to ( 164) loc_os01g05970 12001.m07228 protein core histone H2A/H2B/H3/H4 family protein, expressed H2B evidence_code:10F1H1E1IEG genomic_reference:SL2.40ch06 gene_region:42712945-42713373 transcript_r…	Histone H2B
28.1.3	DNA.synthesis/chromatin structure.histone	solyc11g072860.1.1	weakly similar to ( 135) AT5G59970 | Symbols: | histone H4 | chr5:24146352-24146663 REVERSEweakly similar to ( 135) H4_CAPAN Histone H4 (CaH4) - Capsicum annuum (Bell pepper)weakly similar to ( 135) loc_os10g39410 12010.m06709 protein histone H4, putative, expressed H4 H4 HHT1 evidence_code:10F1H1E1IEG genomic_reference:SL2.40ch11 gene_region:53127349-53127660 transcript_region:SL2.40ch11:5312734…	Histone H4
28.1.3	DNA.synthesis/chromatin structure.histone	solyc10g006560.2.1	weakly similar to ( 183) AT1G51060 | Symbols: HTA10 | HTA10; DNA binding | chr1:18926948-18927443 FORWARDweakly similar to ( 167) H2A7_WHEAT Protein H2A.7 (wcH2A-4) (wcH2A-10) - Triticum aestivum (Wheat)weakly similar to ( 163) loc_os08g33100 12008.m07302 protein histone H2A.4, putative, expressed H2A H2A HTA1 Histone genomic_reference:SL2.40ch10 gene_region:1118420-1120843 transcript_region:SL2.…	Histone H2A
28.1.3	DNA.synthesis/chromatin structure.histone	solyc11g073250.1.1	weakly similar to ( 140) AT5G02560 | Symbols: HTA12 | HTA12; DNA binding | chr5:575437-576456 FORWARDweakly similar to ( 147) H2A3_MEDTR Probable histone H2A.3 - Medicago truncatula (Barrel medic)weakly similar to ( 145) loc_os05g38640 12005.m08043 protein histone H2A, putative, expressed H2A H2A HTA1 Histone evidence_code:10F1H1E1IEG genomic_reference:SL2.40ch11 gene_region:53355429-53355963 tra…	Histone H2A
28.1.3	DNA.synthesis/chromatin structure.histone	solyc12g013510.1.1	weakly similar to ( 159) AT5G22880 | Symbols: H2B, HTB2 | HTB2; DNA binding | chr5:7652130-7652567 REVERSEweakly similar to ( 162) H2B_GOSHI Histone H2B - Gossypium hirsutum (Upland cotton)weakly similar to ( 171) loc_os01g05970 12001.m07228 protein core histone H2A/H2B/H3/H4 family protein, expressed H2B evidence_code:10F1H1E1IEG genomic_reference:SL2.40ch12 gene_region:4379771-4380190 transcrip…	Histone H2B
28.1.3	DNA.synthesis/chromatin structure.histone	solyc11g066430.1.1	weakly similar to ( 154) AT5G22880 | Symbols: H2B, HTB2 | HTB2; DNA binding | chr5:7652130-7652567 REVERSEweakly similar to ( 158) H2B_GOSHI Histone H2B - Gossypium hirsutum (Upland cotton)weakly similar to ( 167) loc_os01g05970 12001.m07228 protein core histone H2A/H2B/H3/H4 family protein, expressed H2B evidence_code:10F1H1E1IEG genomic_reference:SL2.40ch11 gene_region:49283926-49284348 transcr…	Histone H2B
28.1.3	DNA.synthesis/chromatin structure.histone	solyc06g075830.1.1	weakly similar to ( 135) AT5G59970 | Symbols: | histone H4 | chr5:24146352-24146663 REVERSEweakly similar to ( 135) H4_CAPAN Histone H4 (CaH4) - Capsicum annuum (Bell pepper)weakly similar to ( 135) loc_os10g39410 12010.m06709 protein histone H4, putative, expressed H4 H4 HHT1 evidence_code:10F1H1E1IEG genomic_reference:SL2.40ch06 gene_region:43504720-43505031 transcript_region:SL2.40ch06:4350472…	Histone H4
28.1.3	DNA.synthesis/chromatin structure.histone	solyc06g075850.1.1	weakly similar to ( 135) AT5G59970 | Symbols: | histone H4 | chr5:24146352-24146663 REVERSEweakly similar to ( 135) H4_CAPAN Histone H4 (CaH4) - Capsicum annuum (Bell pepper)weakly similar to ( 135) loc_os10g39410 12010.m06709 protein histone H4, putative, expressed H4 H4 HHT1 evidence_code:10F1H1E1IEG genomic_reference:SL2.40ch06 gene_region:43510972-43511283 transcript_region:SL2.40ch06:4351097…	Histone H4
28.1.3	DNA.synthesis/chromatin structure.histone	solyc12g006830.1.1	weakly similar to ( 190) AT1G52740 | Symbols: HTA9 | HTA9 (HISTONE H2A PROTEIN 9); DNA binding | chr1:19645409-19646221 FORWARDweakly similar to ( 186) H2AV3_ORYSA Probable histone H2A variant 3 - Oryza sativa (Rice)weakly similar to ( 186) loc_os03g53190 12003.m35627 protein histone H2A variant 3, putative, expressed H2A H2A HTA1 evidence_code:10F1H1E1IEG genomic_reference:SL2.40ch12 gene_region…	Histone H2A
28.1.3	DNA.synthesis/chromatin structure.histone	solyc06g005390.1.1	weakly similar to ( 155) AT5G22880 | Symbols: H2B, HTB2 | HTB2; DNA binding | chr5:7652130-7652567 REVERSEweakly similar to ( 157) H2B_GOSHI Histone H2B - Gossypium hirsutum (Upland cotton)weakly similar to ( 172) loc_os01g05970 12001.m07228 protein core histone H2A/H2B/H3/H4 family protein, expressed H2B evidence_code:10F1H1E1IEG genomic_reference:SL2.40ch06 gene_region:401311-401754 transcript_…	Histone H2B
28.1.3	DNA.synthesis/chromatin structure.histone	solyc03g071620.1.1	weakly similar to ( 156) AT5G22880 | Symbols: H2B, HTB2 | HTB2; DNA binding | chr5:7652130-7652567 REVERSEweakly similar to ( 160) H2B_GOSHI Histone H2B - Gossypium hirsutum (Upland cotton)weakly similar to ( 174) loc_os01g05970 12001.m07228 protein core histone H2A/H2B/H3/H4 family protein, expressed H2B evidence_code:10F1H1E1IEG genomic_reference:SL2.40ch03 gene_region:41237042-41237467 transcr…	Histone H2B
28.1.3	DNA.synthesis/chromatin structure.histone	solyc09g082710.2.1	weakly similar to ( 154) AT1G54690 | Symbols: HTA3, H2AXB, G-H2AX, GAMMA-H2AX | GAMMA-H2AX (GAMMA HISTONE VARIANT H2AX); DNA binding | chr1:20414607-20415206 REVERSEweakly similar to ( 157) H2AX_CICAR Histone H2AX - Cicer arietinum (Chickpea) (Garbanzo)weakly similar to ( 154) loc_os12g34510 12012.m07245 protein histone H2A, putative, expressed H2A H2A HTA1 Histone genomic_reference:SL2.40ch09 ge…	Histone H2A
28.1.3	DNA.synthesis/chromatin structure.histone	solyc09g010400.2.1	weakly similar to ( 149) AT5G02560 | Symbols: HTA12 | HTA12; DNA binding | chr5:575437-576456 FORWARDweakly similar to ( 157) H2A1_MEDTR Probable histone H2A.1 - Medicago truncatula (Barrel medic)weakly similar to ( 146) loc_os05g38640 12005.m08043 protein histone H2A, putative, expressed H2A H2A HTA1 Histone genomic_reference:SL2.40ch09 gene_region:3777857-3778870 transcript_region:SL2.40ch09:37…	Histone H2A
28.1.3	DNA.synthesis/chromatin structure.histone	solyc11g072840.1.1	weakly similar to ( 132) AT5G59970 | Symbols: | histone H4 | chr5:24146352-24146663 REVERSEweakly similar to ( 133) H4_CAPAN Histone H4 (CaH4) - Capsicum annuum (Bell pepper)weakly similar to ( 132) loc_os10g39410 12010.m06709 protein histone H4, putative, expressed H4 H4 HHT1 evidence_code:10F0H1E0IEG genomic_reference:SL2.40ch11 gene_region:53109948-53110259 transcript_region:SL2.40ch11:5310994…	Histone H4
28.1.3	DNA.synthesis/chromatin structure.histone	solyc11g007920.1.1	weakly similar to ( 154) AT5G59910 | Symbols: HTB4 | HTB4; DNA binding | chr5:24127206-24127658 FORWARDweakly similar to ( 158) H2B_GOSHI Histone H2B - Gossypium hirsutum (Upland cotton)weakly similar to ( 166) loc_os01g05970 12001.m07228 protein core histone H2A/H2B/H3/H4 family protein, expressed H2B evidence_code:10F1H1E1IEG genomic_reference:SL2.40ch11 gene_region:2160950-2161384 transcript_r…	Histone H2B
28.1.3	DNA.synthesis/chromatin structure.histone	solyc11g073260.1.1	weakly similar to ( 140) AT5G02560 | Symbols: HTA12 | HTA12; DNA binding | chr5:575437-576456 FORWARDweakly similar to ( 149) H2A3_MEDTR Probable histone H2A.3 - Medicago truncatula (Barrel medic)weakly similar to ( 148) loc_os05g38640 12005.m08043 protein histone H2A, putative, expressed H2A H2A HTA1 Histone evidence_code:10F1H1E1IEG genomic_reference:SL2.40ch11 gene_region:53357822-53358320 tra…	Histone H2A
28.1.3	DNA.synthesis/chromatin structure.histone	solyc05g055440.1.1	weakly similar to ( 159) AT5G22880 | Symbols: H2B, HTB2 | HTB2; DNA binding | chr5:7652130-7652567 REVERSEweakly similar to ( 162) H2B_GOSHI Histone H2B - Gossypium hirsutum (Upland cotton)weakly similar to ( 173) loc_os01g05970 12001.m07228 protein core histone H2A/H2B/H3/H4 family protein, expressed H2B evidence_code:10F1H1E1IEG genomic_reference:SL2.40ch05 gene_region:64237122-64237565 transcr…	Histone H2B
29.1.40	protein.aa activation.bifunctional aminoacyl-tRNA synthetase	solyc06g068320.2.1	highly similar to ( 867) AT3G62120 | Symbols: | tRNA synthetase class II (G, H, P and S) family protein | chr3:23001227-23003849 REVERSEhighly similar to ( 846) loc_os12g25710 12012.m073824 protein bifunctional aminoacyl-tRNA synthetase, putative, expressed PRK08661 ProRS_core_arch_euk ProS ProRS_anticodon_zinc ProRS_core Gly_His_Pro_Ser_Thr_tRS_core ThrS PRK09194 tRNA-synt_2b PRK12325 ProRS-C_1 …	Prolyl-tRNA synthetase
29.2.1.1.1.1.3	protein.synthesis.ribosomal protein.prokaryotic.chloroplast.30S subunit.S3	solyc01g007610.2.1	moderately similar to ( 370) ATCG00800 | Symbols: | encodes a chloroplast ribosomal protein S3, a constituent of the small subunit of the ribosomal complex | chrC:82826-83482 REVERSEmoderately similar to ( 405) RR3_SOLTU Chloroplast 30S ribosomal protein S3 - Solanum tuberosum (Potato)moderately similar to ( 269) loc_os09g24409 12009.m059911 protein chloroplast 30S ribosomal protein S3, putative,…	30S ribosomal protein S3 chloroplastic
29.2.1.1.1.1.4	protein.synthesis.ribosomal protein.prokaryotic.chloroplast.30S subunit.S4	solyc01g007280.2.1	moderately similar to ( 320) ATCG00380 | Symbols: RPS4 | Chloroplast encoded ribosomal protein S4 | chrC:45223-45828 REVERSEmoderately similar to ( 368) RR4_SOLTU Chloroplast 30S ribosomal protein S4 - Solanum tuberosum (Potato)moderately similar to ( 291) loc_osp1g00360 11562.m00025 protein ribosomal protein S4 CHL00007 rps4 rpsD PRK12565 RpsD Ribosomal_S4 genomic_reference:SL2.40ch01 gene_regio…	30S ribosomal protein S4 chloroplastic
29.2.1.1.1.1.4	protein.synthesis.ribosomal protein.prokaryotic.chloroplast.30S subunit.S4	solyc09g015330.1.1	moderately similar to ( 221) ATCG00380 | Symbols: RPS4 | Chloroplast encoded ribosomal protein S4 | chrC:45223-45828 REVERSEmoderately similar to ( 257) RR4_SOLTU Chloroplast 30S ribosomal protein S4 - Solanum tuberosum (Potato)moderately similar to ( 203) loc_osp1g00360 11562.m00025 protein ribosomal protein S4 CHL00007 rps4 rpsD PRK12565 RpsD evidence_code:10F0H1E0IEG genomic_reference:SL2.40ch…	30S ribosomal protein S4, chloroplastic
29.2.1.1.1.1.4	protein.synthesis.ribosomal protein.prokaryotic.chloroplast.30S subunit.S4	solyc09g015310.1.1	weakly similar to ( 159) ATCG00380 | Symbols: RPS4 | Chloroplast encoded ribosomal protein S4 | chrC:45223-45828 REVERSEweakly similar to ( 188) RR4_ATRBE Chloroplast 30S ribosomal protein S4 - Atropa belladonna (Belladonna) (Deadly nightshade)weakly similar to ( 149) loc_osp1g00360 11562.m00025 protein ribosomal protein S4CHL00007 rps4 rpsD RpsD evidence_code:10F0H1E0IEG genomic_reference:SL2.40…	30S ribosomal protein S4, chloroplastic
29.2.1.1.1.1.7	protein.synthesis.ribosomal protein.prokaryotic.chloroplast.30S subunit.S7	solyc01g007670.2.1	moderately similar to ( 256) ATCG00900 | Symbols: RPS7.1, RPS7 | encodes a chloroplast ribosomal protein S7, a constituent of the small subunit of the ribosomal complex | chrC:97478-97945 REVERSEmoderately similar to ( 259) RR7_TOBAC Chloroplast 30S ribosomal protein S7 - Nicotiana tabacum (Common tobacco)moderately similar to ( 209) loc_osp1g01050 11562.m00095 protein ribosomal protein S7 rps7 P…	30S ribosomal protein S7 chloroplastic
29.2.1.1.1.1.7	protein.synthesis.ribosomal protein.prokaryotic.chloroplast.30S subunit.S7	solyc09g050080.1.1	moderately similar to ( 251) ATCG00900 | Symbols: RPS7.1, RPS7 | encodes a chloroplast ribosomal protein S7, a constituent of the small subunit of the ribosomal complex | chrC:97478-97945 REVERSEmoderately similar to ( 254) RR7_TOBAC Chloroplast 30S ribosomal protein S7 - Nicotiana tabacum (Common tobacco)moderately similar to ( 205) loc_osp1g01050 11562.m00095 protein ribosomal protein S7 rps7 P…	30S ribosomal protein S7 chloroplastic
29.2.1.1.1.1.7	protein.synthesis.ribosomal protein.prokaryotic.chloroplast.30S subunit.S7	solyc01g017400.1.1	weakly similar to ( 171) ATCG00900 | Symbols: RPS7.1, RPS7 | encodes a chloroplast ribosomal protein S7, a constituent of the small subunit of the ribosomal complex | chrC:97478-97945 REVERSEweakly similar to ( 173) RR7_TOBAC Chloroplast 30S ribosomal protein S7 - Nicotiana tabacum (Common tobacco)weakly similar to ( 139) loc_osp1g00260 11562.m00015 protein RNA polymerase beta' chain rpoC2 rps7 P…	30S ribosomal protein S7 chloroplastic
29.2.1.1.1.1.7	protein.synthesis.ribosomal protein.prokaryotic.chloroplast.30S subunit.S7	solyc09g061450.1.1	weakly similar to ( 111) ATCG00900 | Symbols: RPS7.1, RPS7 | encodes a chloroplast ribosomal protein S7, a constituent of the small subunit of the ribosomal complex | chrC:97478-97945 REVERSEweakly similar to ( 112) RR7_CALFE Chloroplast 30S ribosomal protein S7 - Calycanthus fertilis var. ferax (Calycanthus floridus var. glaucus)very weakly similar to (97.1) loc_osp1g01050 11562.m00095 protein r…	30S ribosomal protein S7 chloroplastic
29.2.1.1.1.1.8	protein.synthesis.ribosomal protein.prokaryotic.chloroplast.30S subunit.S8	solyc01g007580.2.1	weakly similar to ( 184) ATCG00770 | Symbols: RPS8 | chloroplast 30S ribosomal protein S8 | chrC:80068-80472 REVERSEmoderately similar to ( 206) RR8_ATRBE Chloroplast 30S ribosomal protein S8 - Atropa belladonna (Belladonna) (Deadly nightshade)weakly similar to ( 168) loc_osp1g00700 11562.m00061 protein ribosomal protein S8 rps8 Ribosomal_S8 rpsH RpsH genomic_reference:SL2.40ch01 gene_region:1876…	30S ribosomal protein S8
29.2.1.1.1.1.9	protein.synthesis.ribosomal protein.prokaryotic.chloroplast.30S subunit.S9	solyc04g079790.2.1	moderately similar to ( 226) AT1G74970 | Symbols: RPS9, TWN3 | RPS9 (RIBOSOMAL PROTEIN S9); structural constituent of ribosome | chr1:28157761-28159202 REVERSEmoderately similar to ( 239) RR9_SPIOL 30S ribosomal protein S9, chloroplast precursor (Fragment) - Spinacia oleracea (Spinach)moderately similar to ( 212) loc_os03g55930 12003.m10503 protein 30S ribosomal protein S9, chloroplast precursor,…	30S ribosomal protein S9
29.2.1.1.1.1.11	protein.synthesis.ribosomal protein.prokaryotic.chloroplast.30S subunit.S11	solyc01g007570.2.1	weakly similar to ( 174) ATCG00750 | Symbols: RPS11 | 30S chloroplast ribosomal protein S11 | chrC:78960-79376 REVERSEweakly similar to ( 184) RR11_SOLTU Chloroplast 30S ribosomal protein S11 - Solanum tuberosum (Potato)weakly similar to ( 138) loc_osp1g00670 11562.m00058 protein ribosomal protein S11 rps11 PRK05309 Ribosomal_S11 RpsK genomic_reference:SL2.40ch01 gene_region:1875699-1877380 trans…	30S ribosomal protein S11 chloroplastic
29.2.1.1.1.1.18	protein.synthesis.ribosomal protein.prokaryotic.chloroplast.30S subunit.S18	solyc01g007460.2.1	weakly similar to ( 101) ATCG00650 | Symbols: RPS18 | chloroplast-encoded ribosomal protein S18 | chrC:67917-68222 FORWARDweakly similar to ( 119) RR18_TOBAC Chloroplast 30S ribosomal protein S18 - Nicotiana tabacum (Common tobacco)very weakly similar to (87.0) loc_osp1g00570 11562.m00048 protein ribosomal protein S18rps18 genomic_reference:SL2.40ch01 gene_region:1865356-1865663 transcript_region…	30S ribosomal protein S18 chloroplastic
29.2.1.1.1.1.530	protein.synthesis.ribosomal protein.prokaryotic.chloroplast.30S subunit.S30A	solyc06g073090.2.1	moderately similar to ( 318) AT5G24490 | Symbols: | 30S ribosomal protein, putative | chr5:8365690-8367178 FORWARDmoderately similar to ( 307) RR30_SPIOL Plastid-specific 30S ribosomal protein 1, chloroplast precursor (PSRP-1) (CS-S5) (CS5) (S22) (Ribosomal protein 1) - Spinacia oleracea (Spinach)moderately similar to ( 266) loc_os03g63950 12003.m35647 protein plastid-specific 30S ribosomal prote…	Ribosomal subunit interface protein
29.2.1.1.1.2.2	protein.synthesis.ribosomal protein.prokaryotic.chloroplast.50S subunit.L2	solyc00g036540.1.1	very weakly similar to (99.8) ATCG01310 | Symbols: RPL2.2 | encodes a chloroplast ribosomal protein L2, a constituent of the large subunit of the ribosomal complex | chrC:152806-154312 FORWARDvery weakly similar to ( 100) RK2_TOBAC Chloroplast 50S ribosomal protein L2 - Nicotiana tabacum (Common tobacco)very weakly similar to (94.7) loc_osp1g01100 11562.m00100 protein ribosomal protein L2rpl2 evi…	50S ribosomal protein L2 chloroplastic
29.2.1.1.1.2.2	protein.synthesis.ribosomal protein.prokaryotic.chloroplast.50S subunit.L2	solyc01g007630.2.1	moderately similar to ( 464) ATCG01310 | Symbols: RPL2.2 | encodes a chloroplast ribosomal protein L2, a constituent of the large subunit of the ribosomal complex | chrC:152806-154312 FORWARDmoderately similar to ( 483) RK2_SOLTU Chloroplast 50S ribosomal protein L2 - Solanum tuberosum (Potato)moderately similar to ( 431) loc_osp1g01100 11562.m00100 protein ribosomal protein L2 rpl2 rplB RplB Rib…	50S ribosomal protein L2 chloroplastic
29.2.1.1.1.2.2	protein.synthesis.ribosomal protein.prokaryotic.chloroplast.50S subunit.L2	solyc05g023730.1.1	weakly similar to ( 146) ATCG01310 | Symbols: RPL2.2 | encodes a chloroplast ribosomal protein L2, a constituent of the large subunit of the ribosomal complex | chrC:152806-154312 FORWARDweakly similar to ( 148) RK2_CUCSA Chloroplast 50S ribosomal protein L2 - Cucumis sativus (Cucumber)weakly similar to ( 137) loc_osp1g01100 11562.m00100 protein ribosomal protein L2 rpl2 rplB RplB evidence_code:1…	50S ribosomal protein L2
29.2.1.1.1.2.2	protein.synthesis.ribosomal protein.prokaryotic.chloroplast.50S subunit.L2	solyc10g047090.1.1	weakly similar to ( 136) ATCG01310 | Symbols: RPL2.2 | encodes a chloroplast ribosomal protein L2, a constituent of the large subunit of the ribosomal complex | chrC:152806-154312 FORWARDweakly similar to ( 144) RK2B_ATRBE Chloroplast 50S ribosomal protein L2-2 - Atropa belladonna (Belladonna) (Deadly nightshade)weakly similar to ( 131) loc_osp1g01100 11562.m00100 protein ribosomal protein L2 rpl…	50S ribosomal protein L2 chloroplastic
29.2.1.1.1.2.3	protein.synthesis.ribosomal protein.prokaryotic.chloroplast.50S subunit.L3	solyc06g051200.2.1	moderately similar to ( 343) AT2G43030 | Symbols: | ribosomal protein L3 family protein | chr2:17894898-17895713 FORWARDmoderately similar to ( 382) RK3_TOBAC 50S ribosomal protein L3, chloroplast precursor (Fragment) - Nicotiana tabacum (Common tobacco)moderately similar to ( 333) loc_os02g04460 12002.m05795 protein 50S ribosomal protein L3, chloroplast precursor, putative, expressed rplC rpl3 R…	50S ribosomal protein L3
29.2.1.1.1.2.4	protein.synthesis.ribosomal protein.prokaryotic.chloroplast.50S subunit.L4	solyc07g061900.2.1	moderately similar to ( 261) AT1G07320 | Symbols: RPL4 | RPL4; poly(U) binding / structural constituent of ribosome | chr1:2249190-2250173 FORWARDmoderately similar to ( 340) RK4_TOBAC 50S ribosomal protein L4, chloroplast precursor (CL4) (R-protein L4) - Nicotiana tabacum (Common tobacco)moderately similar to ( 252) loc_os03g15870 12003.m07024 protein 50S ribosomal protein L4, chloroplast precur…	50S ribosomal protein L4
29.2.1.1.1.2.5	protein.synthesis.ribosomal protein.prokaryotic.chloroplast.50S subunit.L5	solyc09g007560.2.1	moderately similar to ( 345) AT4G01310 | Symbols: | ribosomal protein L5 family protein | chr4:544166-545480 REVERSEmoderately similar to ( 350) RK5_SPIOL 50S ribosomal protein L5, chloroplast - Spinacia oleracea (Spinach)moderately similar to ( 289) loc_os03g03360 12003.m05871 protein 50S ribosomal protein L5, chloroplast precursor, putative, expressed rplE rpl5 RplE rpl5p Ribosomal_L5_C genomic…	50S ribosomal protein L5
29.2.1.1.1.2.9	protein.synthesis.ribosomal protein.prokaryotic.chloroplast.50S subunit.L9	solyc11g066410.1.1	weakly similar to ( 180) AT3G44890 | Symbols: RPL9 | RPL9 (RIBOSOMAL PROTEIN L9); structural constituent of ribosome | chr3:16386505-16387963 FORWARDweakly similar to ( 179) RK9_WHEAT 50S ribosomal protein L9, chloroplast precursor (CL9) - Triticum aestivum (Wheat)weakly similar to ( 184) loc_os02g57670 12002.m33484 protein 50S ribosomal protein L9, chloroplast precursor, putative, expressed rplI…	50S ribosomal protein L9
29.2.1.1.1.2.10	protein.synthesis.ribosomal protein.prokaryotic.chloroplast.50S subunit.L10	solyc04g009540.1.1	moderately similar to ( 276) AT5G13510 | Symbols: | ribosomal protein L10 family protein | chr5:4341294-4341956 FORWARDmoderately similar to ( 337) RK10_TOBAC 50S ribosomal protein L10, chloroplast precursor (CL10) - Nicotiana tabacum (Common tobacco)moderately similar to ( 258) loc_os03g17580 12003.m07183 protein 50S ribosomal protein L10, putative, expressedrplJ RplJ evidence_code:10F1H1E1IEG g…	50S ribosomal protein L10
29.2.1.1.1.2.12	protein.synthesis.ribosomal protein.prokaryotic.chloroplast.50S subunit.L12	solyc02g086740.1.1	weakly similar to ( 145) AT3G27830 | Symbols: RPL12-A, RPL12 | RPL12-A (RIBOSOMAL PROTEIN L12-A); structural constituent of ribosome | chr3:10318576-10319151 FORWARDmoderately similar to ( 203) RK12_NICSY 50S ribosomal protein L12, chloroplast precursor (CL12) - Nicotiana sylvestris (Wood tobacco)weakly similar to ( 117) loc_os01g47330 12001.m10928 protein 50S ribosomal protein L12-1, chloroplast…	50S ribosomal protein L12-C
29.2.1.1.1.2.14	protein.synthesis.ribosomal protein.prokaryotic.chloroplast.50S subunit.L14	solyc01g007590.2.1	moderately similar to ( 213) ATCG00780 | Symbols: RPL14 | encodes a chloroplast ribosomal protein L14, a constituent of the large subunit of the ribosomal complex | chrC:80696-81064 REVERSEmoderately similar to ( 224) RK14_TOBAC Chloroplast 50S ribosomal protein L14 - Nicotiana tabacum (Common tobacco)weakly similar to ( 194) loc_osp1g00710 11562.m00062 protein ribosomal protein L14 rpl14 rplN Ri…	50S ribosomal protein L14 chloroplastic
29.2.1.1.1.2.15	protein.synthesis.ribosomal protein.prokaryotic.chloroplast.50S subunit.L15	solyc05g009370.2.1	moderately similar to ( 275) AT3G25920 | Symbols: RPL15 | RPL15; structural constituent of ribosome | chr3:9491268-9492558 REVERSEmoderately similar to ( 268) RK15_PEA 50S ribosomal protein L15, chloroplast precursor (CL15) (Fragment) - Pisum sativum (Garden pea)moderately similar to ( 234) loc_os03g12020 12003.m06654 protein 50S ribosomal protein L15, chloroplast precursor, putative, expressed r…	50S ribosomal protein L15
29.2.1.1.1.2.16	protein.synthesis.ribosomal protein.prokaryotic.chloroplast.50S subunit.L16	solyc10g006910.1.1	weakly similar to ( 121) ATCG00790 | Symbols: RPL16 | chloroplast gene encoding a ribosomal protein L16, which is a constituent of 50S large ribosomal subunit | chrC:81189-82652 REVERSEweakly similar to ( 128) RK16_TOBAC Chloroplast 50S ribosomal protein L16 - Nicotiana tabacum (Common tobacco)weakly similar to ( 120) loc_osp1g00720 11562.m00063 protein ribosomal protein L16 rpl16 rplP RplP Ribos…	50S ribosomal protein L16 chloroplastic
29.2.1.1.1.2.16	protein.synthesis.ribosomal protein.prokaryotic.chloroplast.50S subunit.L16	solyc01g007600.2.1	weakly similar to ( 193) ATCG00790 | Symbols: RPL16 | chloroplast gene encoding a ribosomal protein L16, which is a constituent of 50S large ribosomal subunit | chrC:81189-82652 REVERSEmoderately similar to ( 206) RK16_ATRBE Chloroplast 50S ribosomal protein L16 - Atropa belladonna (Belladonna) (Deadly nightshade)weakly similar to ( 184) loc_osp1g00720 11562.m00063 protein ribosomal protein L16 r…	50S ribosomal protein L16 chloroplastic
29.2.1.1.1.2.17	protein.synthesis.ribosomal protein.prokaryotic.chloroplast.50S subunit.L17	solyc06g082760.2.1	moderately similar to ( 265) AT3G54210 | Symbols: | ribosomal protein L17 family protein | chr3:20067672-20068385 REVERSEmoderately similar to ( 317) RK17_TOBAC 50S ribosomal protein L17, chloroplast precursor (CL17) - Nicotiana tabacum (Common tobacco)moderately similar to ( 226) loc_os03g60100 12003.m10904 protein 50S ribosomal protein L17, putative, expressed rplQ RplQ Ribosomal_L17 genomic_re…	50S ribosomal protein L17
29.2.1.1.1.2.17	protein.synthesis.ribosomal protein.prokaryotic.chloroplast.50S subunit.L17	solyc06g082750.2.1	moderately similar to ( 257) AT3G54210 | Symbols: | ribosomal protein L17 family protein | chr3:20067672-20068385 REVERSEmoderately similar to ( 311) RK17_TOBAC 50S ribosomal protein L17, chloroplast precursor (CL17) - Nicotiana tabacum (Common tobacco)moderately similar to ( 214) loc_os03g60100 12003.m10904 protein 50S ribosomal protein L17, putative, expressed rplQ RplQ Ribosomal_L17 genomic_re…	50S ribosomal protein L17
29.2.1.1.3.1.1	protein.synthesis.ribosomal protein.prokaryotic.unknown organellar.30S subunit.S1	solyc01g057830.2.1	highly similar to ( 555) AT5G30510 | Symbols: RPS1, ARRPS1 | RPS1 (RIBOSOMAL PROTEIN S1); RNA binding / structural constituent of ribosome | chr5:11619262-11621223 REVERSEhighly similar to ( 589) RR1_SPIOL 30S ribosomal protein S1, chloroplast precursor (CS1) - Spinacia oleracea (Spinach)moderately similar to ( 483) loc_os03g20100 12003.m07422 protein 30S ribosomal protein S1, chloroplast precurs…	30S ribosomal protein S1
29.2.1.2.1.2	protein.synthesis.ribosomal protein.eukaryotic.40S subunit.S2	solyc04g063290.2.1	moderately similar to ( 399) AT1G58684 | Symbols: | 40S ribosomal protein S2, putative | chr1:21770021-21771217 REVERSEmoderately similar to ( 391) loc_os03g59310 12003.m10829 protein 40S ribosomal protein S2, putative, expressed rps5p RpsE rpsE Ribosomal_S5 Ribosomal_S5_C genomic_reference:SL2.40ch04 gene_region:54541016-54543059 transcript_region:SL2.40ch04:54541016..54543059- go_terms:GO:00037…	30S ribosomal protein S5
29.2.1.2.1.2	protein.synthesis.ribosomal protein.eukaryotic.40S subunit.S2	solyc04g074300.2.1	moderately similar to ( 404) AT2G41840 | Symbols: | 40S ribosomal protein S2 (RPS2C) | chr2:17460016-17461398 REVERSEmoderately similar to ( 396) loc_os03g59310 12003.m10829 protein 40S ribosomal protein S2, putative, expressed rps5p RpsE rpsE Ribosomal_S5 Ribosomal_S5_C genomic_reference:SL2.40ch04 gene_region:57894185-57896333 transcript_region:SL2.40ch04:57894185..57896333+ go_terms:GO:0003735…	30S ribosomal protein S5
29.2.1.2.1.3	protein.synthesis.ribosomal protein.eukaryotic.40S subunit.S3	solyc08g061960.2.1	moderately similar to ( 380) AT5G35530 | Symbols: | 40S ribosomal protein S3 (RPS3C) | chr5:13710355-13712192 REVERSEmoderately similar to ( 391) loc_os07g41750 12007.m29256 protein 40S ribosomal protein S3-A, putative, expressed RpsC 40S_S3_KH rps3p Ribosomal_S3_C genomic_reference:SL2.40ch08 gene_region:47365396-47368389 transcript_region:SL2.40ch08:47365396..47368389+ go_terms:GO:0003735 funct…	Ribosomal protein
29.2.1.2.1.3	protein.synthesis.ribosomal protein.eukaryotic.40S subunit.S3	solyc08g061850.2.1	moderately similar to ( 385) AT5G35530 | Symbols: | 40S ribosomal protein S3 (RPS3C) | chr5:13710355-13712192 REVERSEmoderately similar to ( 394) loc_os07g41750 12007.m29256 protein 40S ribosomal protein S3-A, putative, expressed RpsC rps3p 40S_S3_KH Ribosomal_S3_C genomic_reference:SL2.40ch08 gene_region:46828543-46831672 transcript_region:SL2.40ch08:46828543..46831672- go_terms:GO:0003735 funct…	Ribosomal protein
29.2.1.2.1.3	protein.synthesis.ribosomal protein.eukaryotic.40S subunit.S3	solyc07g041310.2.1	moderately similar to ( 384) AT5G35530 | Symbols: | 40S ribosomal protein S3 (RPS3C) | chr5:13710355-13712192 REVERSEmoderately similar to ( 400) loc_os07g41750 12007.m29256 protein 40S ribosomal protein S3-A, putative, expressed RpsC rps3p 40S_S3_KH Ribosomal_S3_C genomic_reference:SL2.40ch07 gene_region:49600647-49604920 transcript_region:SL2.40ch07:49600647..49604920- go_terms:GO:0003735 funct…	Ribosomal protein
29.2.1.2.1.4	protein.synthesis.ribosomal protein.eukaryotic.40S subunit.S4	solyc02g070360.2.1	moderately similar to ( 491) AT5G58420 | Symbols: | 40S ribosomal protein S4 (RPS4D) | chr5:23619599-23620896 FORWARDhighly similar to ( 508) RS4_SOLTU 40S ribosomal protein S4 - Solanum tuberosum (Potato)moderately similar to ( 474) loc_os02g01560 12002.m05506 protein 40S ribosomal protein S4, putative, expressed RPS4A PRK04313 Ribosomal_S4e genomic_reference:SL2.40ch02 gene_region:34691346-3469…	40S ribosomal protein S4-like protein
29.2.1.2.1.4	protein.synthesis.ribosomal protein.eukaryotic.40S subunit.S4	solyc02g070340.2.1	moderately similar to ( 491) AT5G58420 | Symbols: | 40S ribosomal protein S4 (RPS4D) | chr5:23619599-23620896 FORWARDhighly similar to ( 508) RS4_SOLTU 40S ribosomal protein S4 - Solanum tuberosum (Potato)moderately similar to ( 474) loc_os02g01560 12002.m05506 protein 40S ribosomal protein S4, putative, expressed RPS4A PRK04313 Ribosomal_S4e genomic_reference:SL2.40ch02 gene_region:34684400-3468…	40S ribosomal protein S4-like protein
29.2.1.2.1.4	protein.synthesis.ribosomal protein.eukaryotic.40S subunit.S4	solyc04g016350.1.1	moderately similar to ( 445) AT5G58420 | Symbols: | 40S ribosomal protein S4 (RPS4D) | chr5:23619599-23620896 FORWARDmoderately similar to ( 462) RS4_SOLTU 40S ribosomal protein S4 - Solanum tuberosum (Potato)moderately similar to ( 431) loc_os01g25610 12001.m09024 protein 40S ribosomal protein S4, putative, expressed RPS4A PRK04313 Ribosomal_S4e evidence_code:10F0H1E0IEG genomic_reference:SL2.40…	40S ribosomal protein S4-like protein
29.2.1.2.1.4	protein.synthesis.ribosomal protein.eukaryotic.40S subunit.S4	solyc06g007360.2.1	moderately similar to ( 455) AT5G58420 | Symbols: | 40S ribosomal protein S4 (RPS4D) | chr5:23619599-23620896 FORWARDmoderately similar to ( 482) RS4_SOLTU 40S ribosomal protein S4 - Solanum tuberosum (Potato)moderately similar to ( 436) loc_os02g01560 12002.m05506 protein 40S ribosomal protein S4, putative, expressed RPS4A PRK04313 Ribosomal_S4e genomic_reference:SL2.40ch06 gene_region:1393218-1…	40S ribosomal protein S4-like protein
29.2.1.2.1.4	protein.synthesis.ribosomal protein.eukaryotic.40S subunit.S4	solyc02g070350.2.1	moderately similar to ( 491) AT5G58420 | Symbols: | 40S ribosomal protein S4 (RPS4D) | chr5:23619599-23620896 FORWARDhighly similar to ( 508) RS4_SOLTU 40S ribosomal protein S4 - Solanum tuberosum (Potato)moderately similar to ( 474) loc_os02g01560 12002.m05506 protein 40S ribosomal protein S4, putative, expressed RPS4A PRK04313 Ribosomal_S4e genomic_reference:SL2.40ch02 gene_region:34687926-3469…	40S ribosomal protein S4-like protein
29.2.1.2.1.4	protein.synthesis.ribosomal protein.eukaryotic.40S subunit.S4	solyc02g070330.2.1	moderately similar to ( 491) AT5G58420 | Symbols: | 40S ribosomal protein S4 (RPS4D) | chr5:23619599-23620896 FORWARDhighly similar to ( 508) RS4_SOLTU 40S ribosomal protein S4 - Solanum tuberosum (Potato)moderately similar to ( 474) loc_os02g01560 12002.m05506 protein 40S ribosomal protein S4, putative, expressed RPS4A PRK04313 Ribosomal_S4e genomic_reference:SL2.40ch02 gene_region:34681390-3468…	40S ribosomal protein S4-like protein
29.2.1.2.1.4	protein.synthesis.ribosomal protein.eukaryotic.40S subunit.S4	solyc02g070320.2.1	moderately similar to ( 490) AT5G58420 | Symbols: | 40S ribosomal protein S4 (RPS4D) | chr5:23619599-23620896 FORWARDhighly similar to ( 507) RS4_SOLTU 40S ribosomal protein S4 - Solanum tuberosum (Potato)moderately similar to ( 474) loc_os02g01560 12002.m05506 protein 40S ribosomal protein S4, putative, expressed RPS4A PRK04313 Ribosomal_S4e genomic_reference:SL2.40ch02 gene_region:34677490-3467…	40S ribosomal protein S4-like protein
29.2.1.2.1.5	protein.synthesis.ribosomal protein.eukaryotic.40S subunit.S5	solyc11g042610.1.1	moderately similar to ( 324) AT2G37270 | Symbols: ATRPS5B | ATRPS5B (RIBOSOMAL PROTEIN 5B); structural constituent of ribosome | chr2:15647883-15649042 REVERSEmoderately similar to ( 326) RS5_CICAR 40S ribosomal protein S5 (Fragment) - Cicer arietinum (Chickpea) (Garbanzo)moderately similar to ( 325) loc_os11g29190 12011.m080000 protein 40S ribosomal protein S5, putative, expressed PRK04027 RpsG …	Ribosomal protein S5
29.2.1.2.1.5	protein.synthesis.ribosomal protein.eukaryotic.40S subunit.S5	solyc10g078620.1.1	moderately similar to ( 317) AT2G37270 | Symbols: ATRPS5B | ATRPS5B (RIBOSOMAL PROTEIN 5B); structural constituent of ribosome | chr2:15647883-15649042 REVERSEmoderately similar to ( 325) RS5_CICAR 40S ribosomal protein S5 (Fragment) - Cicer arietinum (Chickpea) (Garbanzo)moderately similar to ( 320) loc_os11g29190 12011.m080000 protein 40S ribosomal protein S5, putative, expressed PRK04027 RpsG …	Ribosomal protein S5
29.2.1.2.1.6	protein.synthesis.ribosomal protein.eukaryotic.40S subunit.S6	solyc12g096300.1.1	moderately similar to ( 353) AT5G10360 | Symbols: EMB3010 | EMB3010 (embryo defective 3010); structural constituent of ribosome | chr5:3258734-3260142 REVERSEmoderately similar to ( 352) RS6_ASPOF 40S ribosomal protein S6 - Asparagus officinalis (Garden asparagus)moderately similar to ( 342) loc_os03g27260 12003.m08053 protein 40S ribosomal protein S6, putative, expressed Ribosomal_S6e RPS6A PRK0…	40S ribosomal protein S6
29.2.1.2.1.6	protein.synthesis.ribosomal protein.eukaryotic.40S subunit.S6	solyc08g074240.2.1	moderately similar to ( 345) AT4G31700 | Symbols: RPS6 | RPS6 (RIBOSOMAL PROTEIN S6); structural constituent of ribosome | chr4:15346306-15347075 REVERSEmoderately similar to ( 347) RS6_ASPOF 40S ribosomal protein S6 - Asparagus officinalis (Garden asparagus)moderately similar to ( 337) loc_os03g27260 12003.m08053 protein 40S ribosomal protein S6, putative, expressed Ribosomal_S6e RPS6A PRK04290 …	40S ribosomal protein S6
29.2.1.2.1.6	protein.synthesis.ribosomal protein.eukaryotic.40S subunit.S6	solyc08g006040.2.1	moderately similar to ( 347) AT4G31700 | Symbols: RPS6 | RPS6 (RIBOSOMAL PROTEIN S6); structural constituent of ribosome | chr4:15346306-15347075 REVERSEmoderately similar to ( 349) RS6_ASPOF 40S ribosomal protein S6 - Asparagus officinalis (Garden asparagus)moderately similar to ( 338) loc_os03g27260 12003.m08053 protein 40S ribosomal protein S6, putative, expressed Ribosomal_S6e RPS6A PRK04290 …	40S ribosomal protein S6
29.2.1.2.1.7	protein.synthesis.ribosomal protein.eukaryotic.40S subunit.S7	solyc06g069090.2.1	moderately similar to ( 287) AT1G48830 | Symbols: | 40S ribosomal protein S7 (RPS7A) | chr1:18059854-18060935 REVERSEmoderately similar to ( 288) RS7_SECCE 40S ribosomal protein S7 - Secale cereale (Rye)moderately similar to ( 294) loc_os03g18580 12003.m07280 protein 40S ribosomal protein S7, putative, expressed Ribosomal_S7e genomic_reference:SL2.40ch06 gene_region:39269885-39272377 transcript_r…	40S ribosomal protein S7-like protein
29.2.1.2.1.7	protein.synthesis.ribosomal protein.eukaryotic.40S subunit.S7	solyc03g119360.2.1	moderately similar to ( 286) AT3G02560 | Symbols: | 40S ribosomal protein S7 (RPS7B) | chr3:542341-543168 FORWARDmoderately similar to ( 285) RS7_SECCE 40S ribosomal protein S7 - Secale cereale (Rye)moderately similar to ( 293) loc_os03g18580 12003.m07280 protein 40S ribosomal protein S7, putative, expressed Ribosomal_S7e genomic_reference:SL2.40ch03 gene_region:62044635-62047323 transcript_regio…	40S ribosomal protein S7-like protein
29.2.1.2.1.8	protein.synthesis.ribosomal protein.eukaryotic.40S subunit.S8	solyc06g007570.2.1	moderately similar to ( 300) AT5G59240 | Symbols: | 40S ribosomal protein S8 (RPS8B) | chr5:23902626-23903670 REVERSEmoderately similar to ( 305) RS8_ORYSA 40S ribosomal protein S8 - Oryza sativa (Rice)moderately similar to ( 310) loc_os02g28810 12002.m33684 protein 40S ribosomal protein S8, putative, expressed Ribosomal_S8e RPS8A PRK04049 genomic_reference:SL2.40ch06 gene_region:1570793-1573532 …	40S ribosomal protein S8
29.2.1.2.1.8	protein.synthesis.ribosomal protein.eukaryotic.40S subunit.S8	solyc06g083180.2.1	moderately similar to ( 296) AT5G59240 | Symbols: | 40S ribosomal protein S8 (RPS8B) | chr5:23902626-23903670 REVERSEmoderately similar to ( 303) RS8_ORYSA 40S ribosomal protein S8 - Oryza sativa (Rice)moderately similar to ( 303) loc_os02g28810 12002.m33684 protein 40S ribosomal protein S8, putative, expressed Ribosomal_S8e RPS8A PRK04049 genomic_reference:SL2.40ch06 gene_region:45001450-4500424…	40S ribosomal protein S8
29.2.1.2.1.8	protein.synthesis.ribosomal protein.eukaryotic.40S subunit.S8	solyc09g057650.2.1	moderately similar to ( 291) AT5G59240 | Symbols: | 40S ribosomal protein S8 (RPS8B) | chr5:23902626-23903670 REVERSEmoderately similar to ( 299) RS8_MAIZE 40S ribosomal protein S8 - Zea mays (Maize)moderately similar to ( 289) loc_os02g28810 12002.m33684 protein 40S ribosomal protein S8, putative, expressed Ribosomal_S8e RPS8A PRK04049 genomic_reference:SL2.40ch09 gene_region:45675783-45678653 t…	40S ribosomal protein S8
29.2.1.2.1.8	protein.synthesis.ribosomal protein.eukaryotic.40S subunit.S8	solyc10g006070.2.1	moderately similar to ( 259) AT5G20290 | Symbols: | 40S ribosomal protein S8 (RPS8A) | chr5:6851695-6853012 REVERSEmoderately similar to ( 264) RS8_ORYSA 40S ribosomal protein S8 - Oryza sativa (Rice)moderately similar to ( 266) loc_os02g28810 12002.m33684 protein 40S ribosomal protein S8, putative, expressed Ribosomal_S8e RPS8A genomic_reference:SL2.40ch10 gene_region:799256-802747 transcript_re…	40S ribosomal protein S8
29.2.1.2.1.9	protein.synthesis.ribosomal protein.eukaryotic.40S subunit.S9	solyc04g005680.2.1	moderately similar to ( 298) AT5G39850 | Symbols: | 40S ribosomal protein S9 (RPS9C) | chr5:15950053-15951171 FORWARDweakly similar to ( 105) RS9_TOBAC 40S ribosomal protein S9 (S4) (Fragment) - Nicotiana tabacum (Common tobacco)moderately similar to ( 303) loc_os11g38959 12011.m80083 protein 40S ribosomal protein S9, putative, expressed rps4p RpsD Ribosomal_S4 genomic_reference:SL2.40ch04 gene_r…	Ribosomal protein
29.2.1.2.1.9	protein.synthesis.ribosomal protein.eukaryotic.40S subunit.S9	solyc01g010540.2.1	moderately similar to ( 298) AT5G39850 | Symbols: | 40S ribosomal protein S9 (RPS9C) | chr5:15950053-15951171 FORWARDweakly similar to ( 105) RS9_TOBAC 40S ribosomal protein S9 (S4) (Fragment) - Nicotiana tabacum (Common tobacco)moderately similar to ( 303) loc_os11g38959 12011.m80083 protein 40S ribosomal protein S9, putative, expressed rps4p RpsD Ribosomal_S4 genomic_reference:SL2.40ch01 gene_r…	Ribosomal protein
29.2.1.2.1.9	protein.synthesis.ribosomal protein.eukaryotic.40S subunit.S9	solyc05g007250.2.1	moderately similar to ( 298) AT5G39850 | Symbols: | 40S ribosomal protein S9 (RPS9C) | chr5:15950053-15951171 FORWARDweakly similar to ( 105) RS9_TOBAC 40S ribosomal protein S9 (S4) (Fragment) - Nicotiana tabacum (Common tobacco)moderately similar to ( 303) loc_os11g38959 12011.m80083 protein 40S ribosomal protein S9, putative, expressed rps4p RpsD Ribosomal_S4 genomic_reference:SL2.40ch05 gene_r…	Ribosomal protein
29.2.1.2.1.9	protein.synthesis.ribosomal protein.eukaryotic.40S subunit.S9	solyc01g010580.2.1	moderately similar to ( 298) AT5G39850 | Symbols: | 40S ribosomal protein S9 (RPS9C) | chr5:15950053-15951171 FORWARDweakly similar to ( 105) RS9_TOBAC 40S ribosomal protein S9 (S4) (Fragment) - Nicotiana tabacum (Common tobacco)moderately similar to ( 303) loc_os11g38959 12011.m80083 protein 40S ribosomal protein S9, putative, expressed rps4p RpsD Ribosomal_S4 genomic_reference:SL2.40ch01 gene_r…	Ribosomal protein
29.2.1.2.1.10	protein.synthesis.ribosomal protein.eukaryotic.40S subunit.S10	solyc12g096540.1.1	weakly similar to ( 179) AT4G25740 | Symbols: | 40S ribosomal protein S10 (RPS10A) | chr4:13107488-13108751 REVERSEweakly similar to ( 174) RS10_ORYSA 40S ribosomal protein S10 - Oryza sativa (Rice)weakly similar to ( 174) loc_os04g35090 12004.m08600 protein 40S ribosomal protein S10, putative, expressed S10_plectin COG5045 evidence_code:10F1H1E1IEG genomic_reference:SL2.40ch12 gene_region:637562…	40S ribosomal protein S10-like
29.2.1.2.1.10	protein.synthesis.ribosomal protein.eukaryotic.40S subunit.S10	solyc01g099670.2.1	weakly similar to ( 186) AT4G25740 | Symbols: | 40S ribosomal protein S10 (RPS10A) | chr4:13107488-13108751 REVERSEweakly similar to ( 174) RS10_ORYSA 40S ribosomal protein S10 - Oryza sativa (Rice)weakly similar to ( 175) loc_os01g73160 12001.m13345 protein 40S ribosomal protein S10, putative, expressed S10_plectin COG5045 genomic_reference:SL2.40ch01 gene_region:81603519-81605647 transcript_reg…	40S ribosomal protein S10-like
29.2.1.2.1.11	protein.synthesis.ribosomal protein.eukaryotic.40S subunit.S11	solyc06g073790.2.1	moderately similar to ( 257) AT4G30800 | Symbols: | 40S ribosomal protein S11 (RPS11B) | chr4:15001216-15002392 FORWARDmoderately similar to ( 261) RS11_SOYBN 40S ribosomal protein S11 - Glycine max (Soybean)moderately similar to ( 254) loc_os08g10608 12008.m26806 protein 40S ribosomal protein S11, putative, expressed rps17p Ribosomal_S17 RpsQ genomic_reference:SL2.40ch06 gene_region:41938647-419…	40S ribosomal protein S11
29.2.1.2.1.11	protein.synthesis.ribosomal protein.eukaryotic.40S subunit.S11	solyc06g073800.2.1	moderately similar to ( 257) AT4G30800 | Symbols: | 40S ribosomal protein S11 (RPS11B) | chr4:15001216-15002392 FORWARDmoderately similar to ( 261) RS11_SOYBN 40S ribosomal protein S11 - Glycine max (Soybean)moderately similar to ( 254) loc_os08g10608 12008.m26806 protein 40S ribosomal protein S11, putative, expressed rps17p Ribosomal_S17 RpsQ genomic_reference:SL2.40ch06 gene_region:41942028-419…	40S ribosomal protein S11
29.2.1.2.1.11	protein.synthesis.ribosomal protein.eukaryotic.40S subunit.S11	solyc12g042080.1.1	moderately similar to ( 249) AT5G23740 | Symbols: RPS11-BETA | RPS11-BETA (RIBOSOMAL PROTEIN S11-BETA); structural constituent of ribosome | chr5:8008251-8009330 REVERSEmoderately similar to ( 256) RS11_SOYBN 40S ribosomal protein S11 - Glycine max (Soybean)moderately similar to ( 244) loc_os08g10608 12008.m26806 protein 40S ribosomal protein S11, putative, expressed rps17p Ribosomal_S17 RpsQ evi…	40S ribosomal protein S11
29.2.1.2.1.12	protein.synthesis.ribosomal protein.eukaryotic.40S subunit.S12	solyc03g083290.2.1	weakly similar to ( 162) AT2G32060 | Symbols: | 40S ribosomal protein S12 (RPS12C) | chr2:13639228-13640104 REVERSEweakly similar to ( 184) RS12_HORVU 40S ribosomal protein S12 - Hordeum vulgare (Barley)weakly similar to ( 186) loc_os07g05580 12007.m05022 protein 40S ribosomal protein S12, putative, expressed Ribosomal_L7Ae genomic_reference:SL2.40ch03 gene_region:46671690-46674425 transcript_reg…	40S ribosomal protein S12
29.2.1.2.1.12	protein.synthesis.ribosomal protein.eukaryotic.40S subunit.S12	solyc01g103800.2.1	weakly similar to ( 161) AT2G32060 | Symbols: | 40S ribosomal protein S12 (RPS12C) | chr2:13639228-13640104 REVERSEweakly similar to ( 184) RS12_HORVU 40S ribosomal protein S12 - Hordeum vulgare (Barley)weakly similar to ( 186) loc_os07g05580 12007.m05022 protein 40S ribosomal protein S12, putative, expressed Ribosomal_L7Ae genomic_reference:SL2.40ch01 gene_region:84081046-84083324 transcript_reg…	40S ribosomal protein S12
29.2.1.2.1.12	protein.synthesis.ribosomal protein.eukaryotic.40S subunit.S12	solyc12g042650.1.1	weakly similar to ( 160) AT2G32060 | Symbols: | 40S ribosomal protein S12 (RPS12C) | chr2:13639228-13640104 REVERSEweakly similar to ( 176) RS12_HORVU 40S ribosomal protein S12 - Hordeum vulgare (Barley)weakly similar to ( 180) loc_os07g12650 12007.m079809 protein 40S ribosomal protein S12, putative, expressed Ribosomal_L7Ae evidence_code:10F1H1E1IEG genomic_reference:SL2.40ch12 gene_region:43448…	40S ribosomal protein S12
29.2.1.2.1.13	protein.synthesis.ribosomal protein.eukaryotic.40S subunit.S13	solyc10g018250.1.1	moderately similar to ( 257) AT4G00100 | Symbols: ATRPS13A, RPS13, PFL2 | ATRPS13A (ARABIDOPSIS THALIANA RIBOSOMAL PROTEIN S13A); structural constituent of ribosome | chr4:37172-38123 FORWARDmoderately similar to ( 267) RS13_SOYBN 40S ribosomal protein S13 - Glycine max (Soybean)moderately similar to ( 240) loc_os08g02410 12008.m04385 protein 40S ribosomal protein S13, putative, expressed rps15p …	40S ribosomal protein S13
29.2.1.2.1.13	protein.synthesis.ribosomal protein.eukaryotic.40S subunit.S13	solyc03g083530.2.1	moderately similar to ( 257) AT4G00100 | Symbols: ATRPS13A, RPS13, PFL2 | ATRPS13A (ARABIDOPSIS THALIANA RIBOSOMAL PROTEIN S13A); structural constituent of ribosome | chr4:37172-38123 FORWARDmoderately similar to ( 267) RS13_SOYBN 40S ribosomal protein S13 - Glycine max (Soybean)moderately similar to ( 240) loc_os08g02410 12008.m04385 protein 40S ribosomal protein S13, putative, expressed rps15p …	40S ribosomal protein S13
29.2.1.2.1.13	protein.synthesis.ribosomal protein.eukaryotic.40S subunit.S13	solyc01g091220.2.1	moderately similar to ( 257) AT4G00100 | Symbols: ATRPS13A, RPS13, PFL2 | ATRPS13A (ARABIDOPSIS THALIANA RIBOSOMAL PROTEIN S13A); structural constituent of ribosome | chr4:37172-38123 FORWARDmoderately similar to ( 267) RS13_SOYBN 40S ribosomal protein S13 - Glycine max (Soybean)moderately similar to ( 240) loc_os08g02410 12008.m04385 protein 40S ribosomal protein S13, putative, expressed rps15p …	40S ribosomal protein S13
29.2.1.2.1.13	protein.synthesis.ribosomal protein.eukaryotic.40S subunit.S13	solyc05g051000.2.1	moderately similar to ( 258) AT4G00100 | Symbols: ATRPS13A, RPS13, PFL2 | ATRPS13A (ARABIDOPSIS THALIANA RIBOSOMAL PROTEIN S13A); structural constituent of ribosome | chr4:37172-38123 FORWARDmoderately similar to ( 265) RS13_SOYBN 40S ribosomal protein S13 - Glycine max (Soybean)moderately similar to ( 242) loc_os08g02410 12008.m04385 protein 40S ribosomal protein S13, putative, expressed rps15p …	40S ribosomal protein S13
29.2.1.2.1.13	protein.synthesis.ribosomal protein.eukaryotic.40S subunit.S13	solyc11g072260.1.1	moderately similar to ( 257) AT4G00100 | Symbols: ATRPS13A, RPS13, PFL2 | ATRPS13A (ARABIDOPSIS THALIANA RIBOSOMAL PROTEIN S13A); structural constituent of ribosome | chr4:37172-38123 FORWARDmoderately similar to ( 267) RS13_SOYBN 40S ribosomal protein S13 - Glycine max (Soybean)moderately similar to ( 240) loc_os08g02410 12008.m04385 protein 40S ribosomal protein S13, putative, expressed rps15p …	40S ribosomal protein S13
29.2.1.2.1.14	protein.synthesis.ribosomal protein.eukaryotic.40S subunit.S14	solyc10g083280.1.1	moderately similar to ( 213) AT3G52580 | Symbols: | 40S ribosomal protein S14 (RPS14C) | chr3:19503324-19504701 FORWARDmoderately similar to ( 214) RS141_MAIZE 40S ribosomal protein S14 (Clone MCH1) - Zea mays (Maize)moderately similar to ( 218) loc_os02g06700 12002.m06018 protein 40S ribosomal protein S14, putative, expressed rps11p RpsK Ribosomal_S11 PRK05309 evidence_code:10F0H1E1IEG genomic_r…	30S ribosomal protein S11
29.2.1.2.1.14	protein.synthesis.ribosomal protein.eukaryotic.40S subunit.S14	solyc02g070570.2.1	moderately similar to ( 217) AT3G11510 | Symbols: | 40S ribosomal protein S14 (RPS14B) | chr3:3623757-3624866 REVERSEmoderately similar to ( 215) RS141_MAIZE 40S ribosomal protein S14 (Clone MCH1) - Zea mays (Maize)moderately similar to ( 221) loc_os02g06700 12002.m06018 protein 40S ribosomal protein S14, putative, expressed rps11p RpsK Ribosomal_S11 PRK05309 genomic_reference:SL2.40ch02 gene_reg…	30S ribosomal protein S11
29.2.1.2.1.14	protein.synthesis.ribosomal protein.eukaryotic.40S subunit.S14	solyc09g010100.2.1	moderately similar to ( 213) AT3G52580 | Symbols: | 40S ribosomal protein S14 (RPS14C) | chr3:19503324-19504701 FORWARDmoderately similar to ( 214) RS141_MAIZE 40S ribosomal protein S14 (Clone MCH1) - Zea mays (Maize)moderately similar to ( 218) loc_os02g06700 12002.m06018 protein 40S ribosomal protein S14, putative, expressed rps11p RpsK Ribosomal_S11 PRK05309 genomic_reference:SL2.40ch09 gene_r…	30S ribosomal protein S11
29.2.1.2.1.15	protein.synthesis.ribosomal protein.eukaryotic.40S subunit.S15	solyc02g082000.2.1	moderately similar to ( 232) AT5G09500 | Symbols: | 40S ribosomal protein S15 (RPS15C) | chr5:2954044-2954850 REVERSEmoderately similar to ( 245) RS15_ORYSA 40S ribosomal protein S15 - Oryza sativa (Rice)moderately similar to ( 245) loc_os07g08660 12007.m05322 protein 40S ribosomal protein S15, putative, expressed rps19p Ribosomal_S19 RpsS genomic_reference:SL2.40ch02 gene_region:40322179-4032471…	30S ribosomal protein S19
29.2.1.2.1.16	protein.synthesis.ribosomal protein.eukaryotic.40S subunit.S16	solyc05g005690.1.1	moderately similar to ( 245) AT2G09990 | Symbols: | 40S ribosomal protein S16 (RPS16A) | chr2:3781442-3781882 FORWARDmoderately similar to ( 246) RS16_GOSHI 40S ribosomal protein S16 - Gossypium hirsutum (Upland cotton)moderately similar to ( 217) loc_os12g03090 12012.m04307 protein 40S ribosomal protein S16, putative, expressed Ribosomal_S9 rps9p RpsI evidence_code:10F1H1E1IEG genomic_reference:…	30S ribosomal protein S9
29.2.1.2.1.16	protein.synthesis.ribosomal protein.eukaryotic.40S subunit.S16	solyc01g068530.2.1	moderately similar to ( 243) AT2G09990 | Symbols: | 40S ribosomal protein S16 (RPS16A) | chr2:3781442-3781882 FORWARDmoderately similar to ( 241) RS16_GOSHI 40S ribosomal protein S16 - Gossypium hirsutum (Upland cotton)moderately similar to ( 216) loc_os12g03090 12012.m04307 protein 40S ribosomal protein S16, putative, expressed Ribosomal_S9 rps9p RpsI genomic_reference:SL2.40ch01 gene_region:701…	30S ribosomal protein S9
29.2.1.2.1.16	protein.synthesis.ribosomal protein.eukaryotic.40S subunit.S16	solyc04g026100.1.1	moderately similar to ( 246) AT2G09990 | Symbols: | 40S ribosomal protein S16 (RPS16A) | chr2:3781442-3781882 FORWARDmoderately similar to ( 244) RS16_GOSHI 40S ribosomal protein S16 - Gossypium hirsutum (Upland cotton)moderately similar to ( 217) loc_os12g03090 12012.m04307 protein 40S ribosomal protein S16, putative, expressed Ribosomal_S9 rps9p RpsI evidence_code:10F1H1E1IEG genomic_reference:…	30S ribosomal protein S9
29.2.1.2.1.17	protein.synthesis.ribosomal protein.eukaryotic.40S subunit.S17	solyc11g006690.1.1	moderately similar to ( 202) AT5G04800 | Symbols: | 40S ribosomal protein S17 (RPS17D) | chr5:1389217-1389642 FORWARDweakly similar to ( 191) loc_os03g01900 12003.m05734 protein 40S ribosomal protein S17, putative, expressed Ribosomal_S17e RPS17A evidence_code:10F1H1E1IEG genomic_reference:SL2.40ch11 gene_region:1295503-1295937 transcript_region:SL2.40ch11:1295503..1295937- go_terms:GO:0005840 fu…	40S ribosomal protein S17-like protein
29.2.1.2.1.17	protein.synthesis.ribosomal protein.eukaryotic.40S subunit.S17	solyc05g055230.1.1	weakly similar to ( 196) AT5G04800 | Symbols: | 40S ribosomal protein S17 (RPS17D) | chr5:1389217-1389642 FORWARDweakly similar to ( 188) loc_os03g01900 12003.m05734 protein 40S ribosomal protein S17, putative, expressed Ribosomal_S17e RPS17A evidence_code:10F1H1E1IEG genomic_reference:SL2.40ch05 gene_region:64111952-64112386 transcript_region:SL2.40ch05:64111952..64112386- go_terms:GO:0003735,GO…	40S ribosomal protein S17-like protein
29.2.1.2.1.18	protein.synthesis.ribosomal protein.eukaryotic.40S subunit.S18	solyc03g078290.2.1	moderately similar to ( 240) AT4G09800 | Symbols: RPS18C | RPS18C (S18 RIBOSOMAL PROTEIN); RNA binding / nucleic acid binding / structural constituent of ribosome | chr4:6173818-6174963 FORWARDweakly similar to ( 196) RS18_CHLRE 40S ribosomal protein S18 - Chlamydomonas reinhardtiimoderately similar to ( 233) loc_os07g07709 12007.m29370 protein 40S ribosomal protein S18, putative, expressed rps13…	40S ribosomal protein S18
29.2.1.2.1.18	protein.synthesis.ribosomal protein.eukaryotic.40S subunit.S18	solyc06g073370.2.1	moderately similar to ( 238) AT4G09800 | Symbols: RPS18C | RPS18C (S18 RIBOSOMAL PROTEIN); RNA binding / nucleic acid binding / structural constituent of ribosome | chr4:6173818-6174963 FORWARDweakly similar to ( 198) RS18_CHLRE 40S ribosomal protein S18 - Chlamydomonas reinhardtiimoderately similar to ( 233) loc_os07g07709 12007.m29370 protein 40S ribosomal protein S18, putative, expressed rps13…	40S ribosomal protein S18
29.2.1.2.1.18	protein.synthesis.ribosomal protein.eukaryotic.40S subunit.S18	solyc11g005680.1.1	moderately similar to ( 239) AT4G09800 | Symbols: RPS18C | RPS18C (S18 RIBOSOMAL PROTEIN); RNA binding / nucleic acid binding / structural constituent of ribosome | chr4:6173818-6174963 FORWARDweakly similar to ( 198) RS18_CHLRE 40S ribosomal protein S18 - Chlamydomonas reinhardtiimoderately similar to ( 234) loc_os07g07709 12007.m29370 protein 40S ribosomal protein S18, putative, expressed rps13…	40S ribosomal protein S18
29.2.1.2.1.20	protein.synthesis.ribosomal protein.eukaryotic.40S subunit.S20	solyc01g096580.2.1	weakly similar to ( 195) AT5G62300 | Symbols: | 40S ribosomal protein S20 (RPS20C) | chr5:25021388-25022235 REVERSEweakly similar to ( 174) RS20_ORYSA 40S ribosomal protein S20 - Oryza sativa (Rice)weakly similar to ( 180) loc_os03g14530 12003.m06893 protein 40S ribosomal protein S20, putative, expressed Ribosomal_S10 RpsJ rps10P genomic_reference:SL2.40ch01 gene_region:79412855-79415018 transcri…	30S ribosomal protein S10
29.2.1.2.1.20	protein.synthesis.ribosomal protein.eukaryotic.40S subunit.S20	solyc01g096590.2.1	weakly similar to ( 196) AT5G62300 | Symbols: | 40S ribosomal protein S20 (RPS20C) | chr5:25021388-25022235 REVERSEweakly similar to ( 174) RS20_ORYSA 40S ribosomal protein S20 - Oryza sativa (Rice)weakly similar to ( 181) loc_os03g14530 12003.m06893 protein 40S ribosomal protein S20, putative, expressed Ribosomal_S10 RpsJ rps10P genomic_reference:SL2.40ch01 gene_region:79418198-79420477 transcri…	30S ribosomal protein S10
29.2.1.2.1.23	protein.synthesis.ribosomal protein.eukaryotic.40S subunit.S23	solyc09g007350.2.1	moderately similar to ( 243) AT5G02960 | Symbols: | 40S ribosomal protein S23 (RPS23B) | chr5:693280-694396 REVERSEmoderately similar to ( 250) RS23_FRAAN 40S ribosomal protein S23 (S12) - Fragaria ananassa (Strawberry)moderately similar to ( 249) loc_os03g60400 12003.m10930 protein 40S ribosomal protein S23, putative, expressed Ribosomal_S23 rps12P Ribosomal_S12_like RpsL Ribosomal_S12 genomic_r…	30S ribosomal protein S12
29.2.1.2.1.23	protein.synthesis.ribosomal protein.eukaryotic.40S subunit.S23	solyc10g084310.1.1	moderately similar to ( 243) AT5G02960 | Symbols: | 40S ribosomal protein S23 (RPS23B) | chr5:693280-694396 REVERSEmoderately similar to ( 250) RS23_FRAAN 40S ribosomal protein S23 (S12) - Fragaria ananassa (Strawberry)moderately similar to ( 249) loc_os03g60400 12003.m10930 protein 40S ribosomal protein S23, putative, expressed Ribosomal_S23 rps12P Ribosomal_S12_like RpsL Ribosomal_S12 evidence_…	30S ribosomal protein S12
29.2.1.2.1.23	protein.synthesis.ribosomal protein.eukaryotic.40S subunit.S23	solyc10g086020.1.1	moderately similar to ( 243) AT5G02960 | Symbols: | 40S ribosomal protein S23 (RPS23B) | chr5:693280-694396 REVERSEmoderately similar to ( 250) RS23_FRAAN 40S ribosomal protein S23 (S12) - Fragaria ananassa (Strawberry)moderately similar to ( 249) loc_os03g60400 12003.m10930 protein 40S ribosomal protein S23, putative, expressed Ribosomal_S23 rps12P Ribosomal_S12_like RpsL Ribosomal_S12 evidence_…	30S ribosomal protein S12
29.2.1.2.1.24	protein.synthesis.ribosomal protein.eukaryotic.40S subunit.S24	solyc09g065330.2.1	weakly similar to ( 187) AT5G28060 | Symbols: | 40S ribosomal protein S24 (RPS24B) | chr5:10069791-10070792 REVERSEweakly similar to ( 173) loc_os02g13530 12002.m06599 protein 40S ribosomal protein S24, putative, expressed RPS24A Ribosomal_S24e genomic_reference:SL2.40ch09 gene_region:58994086-58996682 transcript_region:SL2.40ch09:58994086..58996682+ go_terms:GO:0031369 functional_description:"40…	40S ribosomal protein S24
29.2.1.2.1.24	protein.synthesis.ribosomal protein.eukaryotic.40S subunit.S24	solyc01g097870.2.1	weakly similar to ( 184) AT5G28060 | Symbols: | 40S ribosomal protein S24 (RPS24B) | chr5:10069791-10070792 REVERSEweakly similar to ( 174) loc_os02g13530 12002.m06599 protein 40S ribosomal protein S24, putative, expressed RPS24A Ribosomal_S24e genomic_reference:SL2.40ch01 gene_region:80331660-80334218 transcript_region:SL2.40ch01:80331660..80334218+ go_terms:GO:0031369 functional_description:"40…	40S ribosomal protein S24
29.2.1.2.1.24	protein.synthesis.ribosomal protein.eukaryotic.40S subunit.S24	solyc06g084230.2.1	weakly similar to ( 188) AT5G28060 | Symbols: | 40S ribosomal protein S24 (RPS24B) | chr5:10069791-10070792 REVERSEweakly similar to ( 174) loc_os02g13530 12002.m06599 protein 40S ribosomal protein S24, putative, expressed RPS24A Ribosomal_S24e genomic_reference:SL2.40ch06 gene_region:45701450-45704382 transcript_region:SL2.40ch06:45701450..45704382- go_terms:GO:0031369 functional_description:"40…	40S ribosomal protein S24
29.2.1.2.1.25	protein.synthesis.ribosomal protein.eukaryotic.40S subunit.S25	solyc02g069850.2.1	weakly similar to ( 120) AT2G21580 | Symbols: | 40S ribosomal protein S25 (RPS25B) | chr2:9236629-9237510 FORWARDweakly similar to ( 105) loc_os09g39540 12009.m060074 protein 40S ribosomal protein S25, putative, expressed Ribosomal_S25 genomic_reference:SL2.40ch02 gene_region:34251255-34253551 transcript_region:SL2.40ch02:34251255..34253551+ go_terms:GO:0003735 functional_description:"40S ribosom…	40S ribosomal protein S25-1
29.2.1.2.1.25	protein.synthesis.ribosomal protein.eukaryotic.40S subunit.S25	solyc10g052660.1.1	weakly similar to ( 115) AT4G34555 | Symbols: | 40S ribosomal protein S25, putative | chr4:16504381-16505339 REVERSEweakly similar to ( 108) loc_os09g39540 12009.m060074 protein 40S ribosomal protein S25, putative, expressed Ribosomal_S25 evidence_code:10F1H1E1IEG genomic_reference:SL2.40ch10 gene_region:48687984-48689698 transcript_region:SL2.40ch10:48687984..48689698- go_terms:GO:0003735 functi…	40S ribosomal protein S25-1
29.2.1.2.1.26	protein.synthesis.ribosomal protein.eukaryotic.40S subunit.S26	solyc04g008810.2.1	weakly similar to ( 109) AT3G56340 | Symbols: | 40S ribosomal protein S26 (RPS26C) | chr3:20892309-20893343 REVERSEvery weakly similar to (99.4) RS26_ORYSA 40S ribosomal protein S26 (S31) - Oryza sativa (Rice)very weakly similar to (99.8) loc_os05g39960 12005.m27888 protein 40S ribosomal protein S26, putative, expressed Ribosomal_S26e RPS26B genomic_reference:SL2.40ch04 gene_region:2432009-243424…	40S ribosomal protein S26
29.2.1.2.1.26	protein.synthesis.ribosomal protein.eukaryotic.40S subunit.S26	solyc06g007470.2.1	weakly similar to ( 109) AT3G56340 | Symbols: | 40S ribosomal protein S26 (RPS26C) | chr3:20892309-20893343 REVERSEweakly similar to ( 101) RS26_ORYSA 40S ribosomal protein S26 (S31) - Oryza sativa (Rice)weakly similar to ( 101) loc_os05g39960 12005.m27888 protein 40S ribosomal protein S26, putative, expressed Ribosomal_S26e RPS26B genomic_reference:SL2.40ch06 gene_region:1479427-1482088 transcri…	40S ribosomal protein S26
29.2.1.2.1.27	protein.synthesis.ribosomal protein.eukaryotic.40S subunit.S27	solyc01g008080.2.1	weakly similar to ( 161) AT3G61110 | Symbols: ARS27A | ARS27A (ARABIDOPSIS RIBOSOMAL PROTEIN S27); structural constituent of ribosome | chr3:22611710-22612632 FORWARDweakly similar to ( 140) RS27_CHLRE 40S ribosomal protein S27 - Chlamydomonas reinhardtiiweakly similar to ( 137) loc_os02g27769 12002.m100798 protein 40S ribosomal protein S27, putative, expressed Ribosomal_S27e genomic_reference:SL…	Ribosomal protein S27
29.2.1.2.1.27	protein.synthesis.ribosomal protein.eukaryotic.40S subunit.S27	solyc06g068710.2.1	weakly similar to ( 135) AT3G61110 | Symbols: ARS27A | ARS27A (ARABIDOPSIS RIBOSOMAL PROTEIN S27); structural constituent of ribosome | chr3:22611710-22612632 FORWARDweakly similar to ( 120) RS27_CHLRE 40S ribosomal protein S27 - Chlamydomonas reinhardtiiweakly similar to ( 118) loc_os02g27769 12002.m100798 protein 40S ribosomal protein S27, putative, expressed genomic_reference:SL2.40ch06 gene_r…	Ribosomal protein S27
29.2.1.2.1.27	protein.synthesis.ribosomal protein.eukaryotic.40S subunit.S27	solyc01g008090.2.1	weakly similar to ( 161) AT3G61110 | Symbols: ARS27A | ARS27A (ARABIDOPSIS RIBOSOMAL PROTEIN S27); structural constituent of ribosome | chr3:22611710-22612632 FORWARDweakly similar to ( 140) RS27_CHLRE 40S ribosomal protein S27 - Chlamydomonas reinhardtiiweakly similar to ( 137) loc_os02g27769 12002.m100798 protein 40S ribosomal protein S27, putative, expressed Ribosomal_S27e genomic_reference:SL…	Ribosomal protein S27
29.2.1.2.1.28	protein.synthesis.ribosomal protein.eukaryotic.40S subunit.S28	solyc02g021400.1.1	Ribosomal_S28e evidence_code:10F1H0E1IEG genomic_reference:SL2.40ch02 gene_region:13315741-13315938 transcript_region:SL2.40ch02:13315741..13315938+ go_terms:GO:0003735 functional_description:"40S ribosomal protein S28 (AHRD V1 ***- B6T1V2_MAIZE); contains Interpro domain(s) IPR000289 Ribosomal protein S28e "	40S ribosomal protein S28
29.2.1.2.1.28	protein.synthesis.ribosomal protein.eukaryotic.40S subunit.S28	solyc10g078630.1.1	Ribosomal_S28e evidence_code:10F1H0E1IEG genomic_reference:SL2.40ch10 gene_region:59705341-59705538 transcript_region:SL2.40ch10:59705341..59705538- go_terms:GO:0005840 functional_description:"40S ribosomal protein S28 (AHRD V1 ***- B6T1V2_MAIZE); contains Interpro domain(s) IPR000289 Ribosomal protein S28e "	40S ribosomal protein S28
29.2.1.2.1.31	protein.synthesis.ribosomal protein.eukaryotic.40S subunit.SA	solyc03g019780.2.1	moderately similar to ( 388) AT1G72370 | Symbols: P40, AP40, RP40, RPSAA | P40; structural constituent of ribosome | chr1:27243148-27244842 REVERSEmoderately similar to ( 401) RSSA_DAUCA 40S ribosomal protein SA (p40) - Daucus carota (Carrot)moderately similar to ( 374) loc_os03g08440 12003.m35048 protein 40S ribosomal protein SA, putative, expressed Ribosomal_S2 rps2P RpsB genomic_reference:SL2.…	40S ribosomal protein SA
29.2.1.2.1.31	protein.synthesis.ribosomal protein.eukaryotic.40S subunit.SA	solyc06g072120.2.1	moderately similar to ( 381) AT1G72370 | Symbols: P40, AP40, RP40, RPSAA | P40; structural constituent of ribosome | chr1:27243148-27244842 REVERSEmoderately similar to ( 394) RSSA_DAUCA 40S ribosomal protein SA (p40) - Daucus carota (Carrot)moderately similar to ( 375) loc_os07g42450 12007.m08478 protein 40S ribosomal protein SA, putative, expressed Ribosomal_S2 rps2P RpsB genomic_reference:SL2.…	40S ribosomal protein SA
29.2.1.2.1.53	protein.synthesis.ribosomal protein.eukaryotic.40S subunit.S3A	solyc03g097900.2.1	moderately similar to ( 370) AT4G34670 | Symbols: | 40S ribosomal protein S3A (RPS3aB) | chr4:16548724-16550222 FORWARDmoderately similar to ( 387) RS3A_CATRO 40S ribosomal protein S3a (CYC07 protein) - Catharanthus roseus (Rosy periwinkle) (Madagascar periwinkle)moderately similar to ( 382) loc_os12g21798 12012.m26700 protein 40S ribosomal protein S3a, putative, expressed Ribosomal_S3Ae RPS1A PR…	40S ribosomal protein S1
29.2.1.2.1.53	protein.synthesis.ribosomal protein.eukaryotic.40S subunit.S3A	solyc06g072490.2.1	moderately similar to ( 370) AT4G34670 | Symbols: | 40S ribosomal protein S3A (RPS3aB) | chr4:16548724-16550222 FORWARDmoderately similar to ( 387) RS3A_CATRO 40S ribosomal protein S3a (CYC07 protein) - Catharanthus roseus (Rosy periwinkle) (Madagascar periwinkle)moderately similar to ( 382) loc_os12g21798 12012.m26700 protein 40S ribosomal protein S3a, putative, expressed Ribosomal_S3Ae RPS1A PR…	40S ribosomal protein S1
29.2.1.2.2.3	protein.synthesis.ribosomal protein.eukaryotic.60S subunit.L3	solyc01g104590.2.1	highly similar to ( 631) AT1G43170 | Symbols: ARP1, RPL3A | ARP1 (ARABIDOPSIS RIBOSOMAL PROTEIN 1); structural constituent of ribosome | chr1:16267519-16268631 FORWARDhighly similar to ( 657) RL3_ORYSJ 60S ribosomal protein L3 OS=Oryza sativa subsp. japonica GN=RPL3 PE=2 SV=2highly similar to ( 657) loc_os12g07010 12012.m04691 protein 60S ribosomal protein L3, putative, expressed rpl3p Ribosomal_…	Ribosomal protein L3
29.2.1.2.2.3	protein.synthesis.ribosomal protein.eukaryotic.60S subunit.L3	solyc01g103510.2.1	highly similar to ( 645) AT1G61580 | Symbols: RPL3B, ARP2 | RPL3B (R-PROTEIN L3 B); structural constituent of ribosome | chr1:22720833-22722402 REVERSEhighly similar to ( 654) RL3_ORYSJ 60S ribosomal protein L3 OS=Oryza sativa subsp. japonica GN=RPL3 PE=2 SV=2highly similar to ( 654) loc_os12g07010 12012.m04691 protein 60S ribosomal protein L3, putative, expressed rpl3p Ribosomal_L3 RplC genomic_…	Ribosomal protein L3-like
29.2.1.2.2.5	protein.synthesis.ribosomal protein.eukaryotic.60S subunit.L5	solyc06g007670.2.1	moderately similar to ( 407) AT3G25520 | Symbols: ATL5, PGY3, OLI5, RPL5A | ATL5 (A. THALIANA RIBOSOMAL PROTEIN L5); 5S rRNA binding / structural constituent of ribosome | chr3:9269573-9271327 REVERSEmoderately similar to ( 415) RL5_CUCSA 60S ribosomal protein L5 - Cucumis sativus (Cucumber)moderately similar to ( 393) loc_os01g67134 12001.m150881 protein 60S ribosomal protein L5-1, putative, exp…	60S ribosomal protein L5-1
29.2.1.2.2.5	protein.synthesis.ribosomal protein.eukaryotic.60S subunit.L5	solyc06g082870.2.1	moderately similar to ( 389) AT3G25520 | Symbols: ATL5, PGY3, OLI5, RPL5A | ATL5 (A. THALIANA RIBOSOMAL PROTEIN L5); 5S rRNA binding / structural constituent of ribosome | chr3:9269573-9271327 REVERSEmoderately similar to ( 395) RL5_CUCSA 60S ribosomal protein L5 - Cucumis sativus (Cucumber)moderately similar to ( 387) loc_os01g67134 12001.m150881 protein 60S ribosomal protein L5-1, putative, exp…	60S ribosomal protein L5-1
29.2.1.2.2.6	protein.synthesis.ribosomal protein.eukaryotic.60S subunit.L6	solyc05g054070.2.1	moderately similar to ( 276) AT1G74050 | Symbols: | 60S ribosomal protein L6 (RPL6C) | chr1:27847256-27848680 REVERSEmoderately similar to ( 296) RL6_MESCR 60S ribosomal protein L6 (YL16-like) - Mesembryanthemum crystallinum (Common ice plant)moderately similar to ( 226) loc_os04g39700 12004.m08956 protein 60S ribosomal protein L6, putative, expressed Ribosomal_L6e genomic_reference:SL2.40ch05 ge…	60S ribosomal protein L6
29.2.1.2.2.6	protein.synthesis.ribosomal protein.eukaryotic.60S subunit.L6	solyc11g012110.1.1	moderately similar to ( 282) AT1G74050 | Symbols: | 60S ribosomal protein L6 (RPL6C) | chr1:27847256-27848680 REVERSEmoderately similar to ( 293) RL6_MESCR 60S ribosomal protein L6 (YL16-like) - Mesembryanthemum crystallinum (Common ice plant)moderately similar to ( 232) loc_os04g39700 12004.m08956 protein 60S ribosomal protein L6, putative, expressed Ribosomal_L6e evidence_code:10F1H1E1IEG genom…	60S ribosomal protein L6
29.2.1.2.2.6	protein.synthesis.ribosomal protein.eukaryotic.60S subunit.L6	solyc04g014720.2.1	moderately similar to ( 276) AT1G18540 | Symbols: | 60S ribosomal protein L6 (RPL6A) | chr1:6377448-6378548 REVERSEmoderately similar to ( 280) RL6_MESCR 60S ribosomal protein L6 (YL16-like) - Mesembryanthemum crystallinum (Common ice plant)moderately similar to ( 222) loc_os02g37862 12002.m08874 protein 60S ribosomal protein L6, putative, expressed Ribosomal_L6e genomic_reference:SL2.40ch04 gene…	60S ribosomal protein L6
29.2.1.2.2.7	protein.synthesis.ribosomal protein.eukaryotic.60S subunit.L7	solyc07g008370.2.1	moderately similar to ( 395) AT2G44120 | Symbols: | 60S ribosomal protein L7 (RPL7C) | chr2:18249227-18250417 REVERSEmoderately similar to ( 360) loc_os04g51630 12004.m35453 protein 60S ribosomal protein L7-2, putative, expressed Ribosomal_L7 rpl30p genomic_reference:SL2.40ch07 gene_region:3146832-3149440 transcript_region:SL2.40ch07:3146832..3149440+ go_terms:GO:0003735,GO:0042803 functional_des…	60S ribosomal protein L7
29.2.1.2.2.7	protein.synthesis.ribosomal protein.eukaryotic.60S subunit.L7	solyc08g075090.2.1	moderately similar to ( 414) AT2G44120 | Symbols: | 60S ribosomal protein L7 (RPL7C) | chr2:18249227-18250417 REVERSEmoderately similar to ( 379) loc_os04g51630 12004.m35453 protein 60S ribosomal protein L7-2, putative, expressed Ribosomal_L7 rpl30p Ribosomal_L30_N genomic_reference:SL2.40ch08 gene_region:56410976-56415969 transcript_region:SL2.40ch08:56410976..56415969- go_terms:GO:0005840,GO:00…	60S ribosomal protein L7
29.2.1.2.2.8	protein.synthesis.ribosomal protein.eukaryotic.60S subunit.L8	solyc07g063890.2.1	moderately similar to ( 431) AT4G36130 | Symbols: | 60S ribosomal protein L8 (RPL8C) | chr4:17097613-17098656 FORWARDmoderately similar to ( 439) RL8_TOBAC 60S ribosomal protein L8 (60S ribosomal protein L2) - Nicotiana tabacum (Common tobacco)moderately similar to ( 430) loc_os12g38000 12012.m07586 protein 60S ribosomal protein L2, putative, expressed rpl2p RplB Ribosomal_L2_C rpl2 rplB genomic_…	50S ribosomal protein L2
29.2.1.2.2.8	protein.synthesis.ribosomal protein.eukaryotic.60S subunit.L8	solyc12g005330.1.1	moderately similar to ( 427) AT4G36130 | Symbols: | 60S ribosomal protein L8 (RPL8C) | chr4:17097613-17098656 FORWARDmoderately similar to ( 433) RL8_TOBAC 60S ribosomal protein L8 (60S ribosomal protein L2) - Nicotiana tabacum (Common tobacco)moderately similar to ( 426) loc_os12g38000 12012.m07586 protein 60S ribosomal protein L2, putative, expressed rpl2p RplB Ribosomal_L2_C rpl2 rplB evidence…	50S ribosomal protein L2
29.2.1.2.2.8	protein.synthesis.ribosomal protein.eukaryotic.60S subunit.L8	solyc10g006580.2.1	moderately similar to ( 429) AT4G36130 | Symbols: | 60S ribosomal protein L8 (RPL8C) | chr4:17097613-17098656 FORWARDmoderately similar to ( 436) RL8_TOBAC 60S ribosomal protein L8 (60S ribosomal protein L2) - Nicotiana tabacum (Common tobacco)moderately similar to ( 430) loc_os12g38000 12012.m07586 protein 60S ribosomal protein L2, putative, expressed rpl2p RplB Ribosomal_L2_C rpl2 rplB genomic_…	50S ribosomal protein L2
29.2.1.2.2.9	protein.synthesis.ribosomal protein.eukaryotic.60S subunit.L9	solyc12g096700.1.1	moderately similar to ( 313) AT1G33140 | Symbols: PGY2 | PGY2 (PIGGYBACK2); structural constituent of ribosome | chr1:12023360-12024502 FORWARDmoderately similar to ( 305) RL9_PEA 60S ribosomal protein L9 (Gibberellin-regulated protein GA) - Pisum sativum (Garden pea)moderately similar to ( 304) loc_os02g01332 12002.m77755 protein 60S ribosomal protein L9, putative, expressed rpl6p RplF evidence_…	Ribosomal L9-like protein
29.2.1.2.2.9	protein.synthesis.ribosomal protein.eukaryotic.60S subunit.L9	solyc06g073310.2.1	moderately similar to ( 317) AT1G33140 | Symbols: PGY2 | PGY2 (PIGGYBACK2); structural constituent of ribosome | chr1:12023360-12024502 FORWARDmoderately similar to ( 302) RL9_PEA 60S ribosomal protein L9 (Gibberellin-regulated protein GA) - Pisum sativum (Garden pea)moderately similar to ( 301) loc_os02g01332 12002.m77755 protein 60S ribosomal protein L9, putative, expressed rpl6p RplF genomic_r…	Ribosomal L9-like protein
29.2.1.2.2.9	protein.synthesis.ribosomal protein.eukaryotic.60S subunit.L9	solyc12g017290.1.1	weakly similar to ( 136) AT4G10450 | Symbols: | 60S ribosomal protein L9 (RPL90D) | chr4:6463201-6464458 REVERSEweakly similar to ( 139) RL9_ORYSA 60S ribosomal protein L9 - Oryza sativa (Rice)weakly similar to ( 139) loc_os09g31180 12009.m060014 protein 60S ribosomal protein L9, putative, expressed evidence_code:10F0H1E0IEG genomic_reference:SL2.40ch12 gene_region:6498039-6498487 transcript_regi…	60S ribosomal protein L9
29.2.1.2.2.9	protein.synthesis.ribosomal protein.eukaryotic.60S subunit.L9	solyc08g014550.2.1	moderately similar to ( 317) AT1G33140 | Symbols: PGY2 | PGY2 (PIGGYBACK2); structural constituent of ribosome | chr1:12023360-12024502 FORWARDmoderately similar to ( 308) RL9_PEA 60S ribosomal protein L9 (Gibberellin-regulated protein GA) - Pisum sativum (Garden pea)moderately similar to ( 305) loc_os02g01332 12002.m77755 protein 60S ribosomal protein L9, putative, expressed rpl6p RplF genomic_r…	Ribosomal L9-like protein
29.2.1.2.2.10	protein.synthesis.ribosomal protein.eukaryotic.60S subunit.L10	solyc06g007520.2.1	moderately similar to ( 383) AT1G26910 | Symbols: | 60S ribosomal protein L10 (RPL10B) | chr1:9321709-9322813 FORWARDmoderately similar to ( 420) RL10_SOLME 60S ribosomal protein L10 (EQM) - Solanum melongena (Eggplant) (Aubergine)moderately similar to ( 389) loc_os05g07700 12005.m28037 protein 60S ribosomal protein L10-3, putative, expressed rpl10e RplP Ribosomal_L16 genomic_reference:SL2.40ch06…	Ribosomal protein L10
29.2.1.2.2.10	protein.synthesis.ribosomal protein.eukaryotic.60S subunit.L10	solyc06g082650.2.1	moderately similar to ( 325) AT1G66580 | Symbols: | 60S ribosomal protein L10 (RPL10C) | chr1:24839208-24840439 FORWARDmoderately similar to ( 348) RL10_SOLME 60S ribosomal protein L10 (EQM) - Solanum melongena (Eggplant) (Aubergine)moderately similar to ( 331) loc_os11g11390 12011.m05332 protein 60S ribosomal protein L10-1, putative, expressed rpl10e RplP Ribosomal_L16 genomic_reference:SL2.40ch…	60S ribosomal protein L10
29.2.1.2.2.10	protein.synthesis.ribosomal protein.eukaryotic.60S subunit.L10	solyc06g082670.2.1	moderately similar to ( 378) AT1G26910 | Symbols: | 60S ribosomal protein L10 (RPL10B) | chr1:9321709-9322813 FORWARDmoderately similar to ( 424) RL10_SOLME 60S ribosomal protein L10 (EQM) - Solanum melongena (Eggplant) (Aubergine)moderately similar to ( 387) loc_os05g07700 12005.m28037 protein 60S ribosomal protein L10-3, putative, expressed rpl10e RplP Ribosomal_L16 genomic_reference:SL2.40ch06…	Ribosomal protein L10
29.2.1.2.2.11	protein.synthesis.ribosomal protein.eukaryotic.60S subunit.L11	solyc04g080150.1.1	weakly similar to ( 105) AT2G42740 | Symbols: RPL16A | RPL16A; structural constituent of ribosome | chr2:17791794-17792946 FORWARDweakly similar to ( 102) RL11_MEDSA 60S ribosomal protein L11 (L5) - Medicago sativa (Alfalfa)very weakly similar to ( 100) loc_os01g10820 12001.m07702 protein 60S ribosomal protein L11, putative, expressed evidence_code:10F0H1E0IEG genomic_reference:SL2.40ch04 gene_re…	60S ribosomal protein L11
29.2.1.2.2.11	protein.synthesis.ribosomal protein.eukaryotic.60S subunit.L11	solyc12g010930.1.1	moderately similar to ( 321) AT2G42740 | Symbols: RPL16A | RPL16A; structural constituent of ribosome | chr2:17791794-17792946 FORWARDmoderately similar to ( 315) RL11_MEDSA 60S ribosomal protein L11 (L5) - Medicago sativa (Alfalfa)moderately similar to ( 308) loc_os06g35730 12006.m08110 protein 60S ribosomal protein L11, putative, expressed rpl5p RplE Ribosomal_L5_C evidence_code:10F1H1E1IEG gen…	50S ribosomal protein L5
29.2.1.2.2.11	protein.synthesis.ribosomal protein.eukaryotic.60S subunit.L11	solyc07g055230.2.1	moderately similar to ( 321) AT2G42740 | Symbols: RPL16A | RPL16A; structural constituent of ribosome | chr2:17791794-17792946 FORWARDmoderately similar to ( 315) RL11_MEDSA 60S ribosomal protein L11 (L5) - Medicago sativa (Alfalfa)moderately similar to ( 308) loc_os06g35730 12006.m08110 protein 60S ribosomal protein L11, putative, expressed rpl5p RplE Ribosomal_L5_C genomic_reference:SL2.40ch07 …	50S ribosomal protein L5
29.2.1.2.2.11	protein.synthesis.ribosomal protein.eukaryotic.60S subunit.L11	solyc02g086240.2.1	moderately similar to ( 321) AT2G42740 | Symbols: RPL16A | RPL16A; structural constituent of ribosome | chr2:17791794-17792946 FORWARDmoderately similar to ( 315) RL11_MEDSA 60S ribosomal protein L11 (L5) - Medicago sativa (Alfalfa)moderately similar to ( 308) loc_os06g35730 12006.m08110 protein 60S ribosomal protein L11, putative, expressed rpl5p RplE Ribosomal_L5_C genomic_reference:SL2.40ch02 …	50S ribosomal protein L5
29.2.1.2.2.11	protein.synthesis.ribosomal protein.eukaryotic.60S subunit.L11	solyc10g007980.2.1	moderately similar to ( 321) AT2G42740 | Symbols: RPL16A | RPL16A; structural constituent of ribosome | chr2:17791794-17792946 FORWARDmoderately similar to ( 315) RL11_MEDSA 60S ribosomal protein L11 (L5) - Medicago sativa (Alfalfa)moderately similar to ( 308) loc_os06g35730 12006.m08110 protein 60S ribosomal protein L11, putative, expressed rpl5p RplE Ribosomal_L5_C genomic_reference:SL2.40ch10 …	50S ribosomal protein L5
29.2.1.2.2.12	protein.synthesis.ribosomal protein.eukaryotic.60S subunit.L12	solyc04g050390.1.1	weakly similar to ( 134) AT2G37190 | Symbols: | 60S ribosomal protein L12 (RPL12A) | chr2:15619559-15620059 REVERSEweakly similar to ( 110) RL12_CHLRE 60S ribosomal protein L12 (Fragment) - Chlamydomonas reinhardtiiweakly similar to ( 135) loc_os02g47140 12002.m100326 protein 60S ribosomal protein L12, putative, expressed evidence_code:10F0H0E0IEG genomic_reference:SL2.40ch04 gene_region:46118157…	60S ribosomal protein L12
29.2.1.2.2.12	protein.synthesis.ribosomal protein.eukaryotic.60S subunit.L12	solyc11g069440.1.1	moderately similar to ( 265) AT2G37190 | Symbols: | 60S ribosomal protein L12 (RPL12A) | chr2:15619559-15620059 REVERSEmoderately similar to ( 219) RL12_CHLRE 60S ribosomal protein L12 (Fragment) - Chlamydomonas reinhardtiimoderately similar to ( 267) loc_os02g47140 12002.m100326 protein 60S ribosomal protein L12, putative, expressed RL11 Ribosomal_L11 RplK rpl11p evidence_code:10F1H0E1IEG genomi…	Ribosomal protein L12
29.2.1.2.2.12	protein.synthesis.ribosomal protein.eukaryotic.60S subunit.L12	solyc11g065670.1.1	moderately similar to ( 265) AT2G37190 | Symbols: | 60S ribosomal protein L12 (RPL12A) | chr2:15619559-15620059 REVERSEmoderately similar to ( 219) RL12_CHLRE 60S ribosomal protein L12 (Fragment) - Chlamydomonas reinhardtiimoderately similar to ( 267) loc_os02g47140 12002.m100326 protein 60S ribosomal protein L12, putative, expressed RL11 Ribosomal_L11 RplK rpl11p evidence_code:10F1H1E1IEG genomi…	Ribosomal protein L12
29.2.1.2.2.12	protein.synthesis.ribosomal protein.eukaryotic.60S subunit.L12	solyc06g075180.1.1	moderately similar to ( 263) AT5G60670 | Symbols: | 60S ribosomal protein L12 (RPL12C) | chr5:24381066-24381566 REVERSEmoderately similar to ( 218) RL12_CHLRE 60S ribosomal protein L12 (Fragment) - Chlamydomonas reinhardtiimoderately similar to ( 266) loc_os02g47140 12002.m100326 protein 60S ribosomal protein L12, putative, expressed RL11 Ribosomal_L11 RplK rpl11p evidence_code:10F1H1E1IEG genomi…	Ribosomal protein L12
29.2.1.2.2.13	protein.synthesis.ribosomal protein.eukaryotic.60S subunit.L13	solyc08g075700.2.1	moderately similar to ( 282) AT3G49010 | Symbols: ATBBC1, BBC1, RSU2 | ATBBC1 (ARABIDOPSIS THALIANA BREAST BASIC CONSERVED 1); structural constituent of ribosome | chr3:18166971-18168047 REVERSEmoderately similar to ( 276) RL132_BRANA 60S ribosomal protein L13-2 (Cold-induced protein C24B) - Brassica napus (Rape)moderately similar to ( 272) loc_os06g02510 12006.m091580 protein 60S ribosomal prote…	60S ribosomal protein L13
29.2.1.2.2.13	protein.synthesis.ribosomal protein.eukaryotic.60S subunit.L13	solyc12g096150.1.1	moderately similar to ( 285) AT3G49010 | Symbols: ATBBC1, BBC1, RSU2 | ATBBC1 (ARABIDOPSIS THALIANA BREAST BASIC CONSERVED 1); structural constituent of ribosome | chr3:18166971-18168047 REVERSEmoderately similar to ( 279) RL132_BRANA 60S ribosomal protein L13-2 (Cold-induced protein C24B) - Brassica napus (Rape)moderately similar to ( 268) loc_os03g37970 12003.m34891 protein 60S ribosomal protei…	60S ribosomal protein L13
29.2.1.2.2.14	protein.synthesis.ribosomal protein.eukaryotic.60S subunit.L14	solyc06g083820.2.1	weakly similar to ( 196) AT2G20450 | Symbols: | 60S ribosomal protein L14 (RPL14A) | chr2:8813923-8815071 FORWARDweakly similar to ( 188) RL14_PEA Probable 60 ribosomal protein L14 (Hydroxyproline-rich glycoprotein HRGP1) - Pisum sativum (Garden pea)moderately similar to ( 205) loc_os04g43540 12004.m09314 protein 60 ribosomal protein L14, putative, expressed Ribosomal_L14e genomic_reference:SL2.4…	60 ribosomal protein L14
29.2.1.2.2.14	protein.synthesis.ribosomal protein.eukaryotic.60S subunit.L14	solyc06g008260.2.1	weakly similar to ( 195) AT2G20450 | Symbols: | 60S ribosomal protein L14 (RPL14A) | chr2:8813923-8815071 FORWARDweakly similar to ( 187) RL14_PEA Probable 60 ribosomal protein L14 (Hydroxyproline-rich glycoprotein HRGP1) - Pisum sativum (Garden pea)moderately similar to ( 206) loc_os04g43540 12004.m09314 protein 60 ribosomal protein L14, putative, expressed Ribosomal_L14e genomic_reference:SL2.4…	60 ribosomal protein L14
29.2.1.2.2.14	protein.synthesis.ribosomal protein.eukaryotic.60S subunit.L14	solyc07g042840.1.1	weakly similar to ( 111) AT2G20450 | Symbols: | 60S ribosomal protein L14 (RPL14A) | chr2:8813923-8815071 FORWARDweakly similar to ( 108) RL14_PEA Probable 60 ribosomal protein L14 (Hydroxyproline-rich glycoprotein HRGP1) - Pisum sativum (Garden pea)weakly similar to ( 115) loc_os02g40880 12002.m100284 protein 60 ribosomal protein L14, putative, expressed evidence_code:10F0H1E0IEG genomic_referen…	60S ribosomal protein L14
29.2.1.2.2.14	protein.synthesis.ribosomal protein.eukaryotic.60S subunit.L14	solyc09g066430.2.1	weakly similar to ( 173) AT2G20450 | Symbols: | 60S ribosomal protein L14 (RPL14A) | chr2:8813923-8815071 FORWARDweakly similar to ( 172) RL14_PEA Probable 60 ribosomal protein L14 (Hydroxyproline-rich glycoprotein HRGP1) - Pisum sativum (Garden pea)weakly similar to ( 187) loc_os02g40880 12002.m100284 protein 60 ribosomal protein L14, putative, expressed Ribosomal_L14e genomic_reference:SL2.40ch…	60S ribosomal protein L14
29.2.1.2.2.15	protein.synthesis.ribosomal protein.eukaryotic.60S subunit.L15	solyc04g008460.2.1	moderately similar to ( 283) AT4G16720 | Symbols: | 60S ribosomal protein L15 (RPL15A) | chr4:9400156-9401315 REVERSEmoderately similar to ( 301) RL15_PETHY 60S ribosomal protein L15 - Petunia hybrida (Petunia)moderately similar to ( 283) loc_os05g19370 12005.m06340 protein 60S ribosomal protein L15, putative, expressed Ribosomal_L15e RPL15A PRK04243 genomic_reference:SL2.40ch04 gene_region:20778…	Ribosomal protein L15
29.2.1.2.2.15	protein.synthesis.ribosomal protein.eukaryotic.60S subunit.L15	solyc06g064630.2.1	moderately similar to ( 284) AT4G16720 | Symbols: | 60S ribosomal protein L15 (RPL15A) | chr4:9400156-9401315 REVERSEmoderately similar to ( 302) RL15_PETHY 60S ribosomal protein L15 - Petunia hybrida (Petunia)moderately similar to ( 283) loc_os05g19370 12005.m06340 protein 60S ribosomal protein L15, putative, expressed Ribosomal_L15e RPL15A PRK04243 genomic_reference:SL2.40ch06 gene_region:36660…	Ribosomal protein L15
29.2.1.2.2.15	protein.synthesis.ribosomal protein.eukaryotic.60S subunit.L15	solyc06g060400.2.1	moderately similar to ( 284) AT4G16720 | Symbols: | 60S ribosomal protein L15 (RPL15A) | chr4:9400156-9401315 REVERSEmoderately similar to ( 301) RL15_PETHY 60S ribosomal protein L15 - Petunia hybrida (Petunia)moderately similar to ( 284) loc_os05g19370 12005.m06340 protein 60S ribosomal protein L15, putative, expressed Ribosomal_L15e RPL15A PRK04243 genomic_reference:SL2.40ch06 gene_region:34803…	Ribosomal protein L15
29.2.1.2.2.17	protein.synthesis.ribosomal protein.eukaryotic.60S subunit.L17	solyc06g071870.2.1	moderately similar to ( 261) AT1G27400 | Symbols: | 60S ribosomal protein L17 (RPL17A) | chr1:9515230-9516725 FORWARDmoderately similar to ( 242) RL172_HORVU 60S ribosomal protein L17-2 - Hordeum vulgare (Barley)moderately similar to ( 242) loc_os09g08430 12009.m04110 protein 60S ribosomal protein L17, putative, expressed rpl22p Ribosomal_L22 Ribosomal_L22 RplV genomic_reference:SL2.40ch06 gene_r…	60S ribosomal protein L17
29.2.1.2.2.17	protein.synthesis.ribosomal protein.eukaryotic.60S subunit.L17	solyc06g071880.2.1	moderately similar to ( 205) AT1G27400 | Symbols: | 60S ribosomal protein L17 (RPL17A) | chr1:9515230-9516725 FORWARDweakly similar to ( 193) RL172_HORVU 60S ribosomal protein L17-2 - Hordeum vulgare (Barley)weakly similar to ( 195) loc_os09g08430 12009.m04110 protein 60S ribosomal protein L17, putative, expressed rpl22p Ribosomal_L22 Ribosomal_L22 RplV genomic_reference:SL2.40ch06 gene_region:40…	60S ribosomal protein L17
29.2.1.2.2.18	protein.synthesis.ribosomal protein.eukaryotic.60S subunit.L18	solyc01g099900.2.1	moderately similar to ( 255) AT3G05590 | Symbols: RPL18 | RPL18 (RIBOSOMAL PROTEIN L18); structural constituent of ribosome | chr3:1621511-1622775 FORWARDmoderately similar to ( 244) RL18_CICAR 60S ribosomal protein L18 (Fragment) - Cicer arietinum (Chickpea) (Garbanzo)moderately similar to ( 249) loc_os03g22180 12003.m07621 protein 60S ribosomal protein L18, putative, expressed Ribosomal_L18e RP…	Ribosomal protein L18
29.2.1.2.2.18	protein.synthesis.ribosomal protein.eukaryotic.60S subunit.L18	solyc09g075290.2.1	moderately similar to ( 299) AT3G05590 | Symbols: RPL18 | RPL18 (RIBOSOMAL PROTEIN L18); structural constituent of ribosome | chr3:1621511-1622775 FORWARDmoderately similar to ( 268) RL18_CICAR 60S ribosomal protein L18 (Fragment) - Cicer arietinum (Chickpea) (Garbanzo)moderately similar to ( 281) loc_os05g06310 12005.m05158 protein 60S ribosomal protein L18, putative, expressed Ribosomal_L18e RP…	Ribosomal protein L18
29.2.1.2.2.19	protein.synthesis.ribosomal protein.eukaryotic.60S subunit.L19	solyc09g075430.2.1	moderately similar to ( 227) AT3G16780 | Symbols: | 60S ribosomal protein L19 (RPL19B) | chr3:5708982-5710249 FORWARDvery weakly similar to (87.0) RL19_MAIZE 60S ribosomal protein L19 (Fragment) - Zea mays (Maize)moderately similar to ( 218) loc_os03g38260 12003.m08925 protein 60S ribosomal protein L19-3, putative, expressed Ribosomal_L19e_E Ribosomal_L19e Ribosomal_L19e RPL19A rpl19e Ribosomal_L…	Ribosomal protein L19
29.2.1.2.2.19	protein.synthesis.ribosomal protein.eukaryotic.60S subunit.L19	solyc06g009210.2.1	moderately similar to ( 229) AT3G16780 | Symbols: | 60S ribosomal protein L19 (RPL19B) | chr3:5708982-5710249 FORWARDvery weakly similar to (87.0) RL19_MAIZE 60S ribosomal protein L19 (Fragment) - Zea mays (Maize)moderately similar to ( 218) loc_os03g38260 12003.m08925 protein 60S ribosomal protein L19-3, putative, expressed Ribosomal_L19e_E Ribosomal_L19e Ribosomal_L19e RPL19A rpl19e Ribosomal_L…	Ribosomal protein L19
29.2.1.2.2.22	protein.synthesis.ribosomal protein.eukaryotic.60S subunit.L22	solyc01g099830.2.1	weakly similar to ( 145) AT3G05560 | Symbols: | 60S ribosomal protein L22-2 (RPL22B) | chr3:1614641-1615204 FORWARDweakly similar to ( 142) loc_os07g47710 12007.m08986 protein 60S ribosomal protein L22-2, putative, expressed Ribosomal_L22e genomic_reference:SL2.40ch01 gene_region:81721206-81723201 transcript_region:SL2.40ch01:81721206..81723201+ go_terms:GO:0003735,GO:0008201 functional_descripti…	60S ribosomal protein L22-2
29.2.1.2.2.23	protein.synthesis.ribosomal protein.eukaryotic.60S subunit.L23	solyc06g083780.2.1	moderately similar to ( 256) AT3G04400 | Symbols: emb2171 | emb2171 (embryo defective 2171); structural constituent of ribosome | chr3:1167339-1168308 FORWARDmoderately similar to ( 253) RL23_TOBAC 60S ribosomal protein L23 - Nicotiana tabacum (Common tobacco)moderately similar to ( 256) loc_os10g32920 12010.m06128 protein 60S ribosomal protein L23, putative, expressed rpl14p RplN Ribosomal_L14 r…	50S ribosomal protein L14
29.2.1.2.2.23	protein.synthesis.ribosomal protein.eukaryotic.60S subunit.L23	solyc06g008170.2.1	moderately similar to ( 256) AT3G04400 | Symbols: emb2171 | emb2171 (embryo defective 2171); structural constituent of ribosome | chr3:1167339-1168308 FORWARDmoderately similar to ( 253) RL23_TOBAC 60S ribosomal protein L23 - Nicotiana tabacum (Common tobacco)moderately similar to ( 256) loc_os10g32920 12010.m06128 protein 60S ribosomal protein L23, putative, expressed rpl14p RplN Ribosomal_L14 r…	50S ribosomal protein L14
29.2.1.2.2.23	protein.synthesis.ribosomal protein.eukaryotic.60S subunit.L23	solyc09g072870.2.1	moderately similar to ( 256) AT3G04400 | Symbols: emb2171 | emb2171 (embryo defective 2171); structural constituent of ribosome | chr3:1167339-1168308 FORWARDmoderately similar to ( 253) RL23_TOBAC 60S ribosomal protein L23 - Nicotiana tabacum (Common tobacco)moderately similar to ( 256) loc_os10g32920 12010.m06128 protein 60S ribosomal protein L23, putative, expressed rpl14p RplN Ribosomal_L14 r…	50S ribosomal protein L14
29.2.1.2.2.23	protein.synthesis.ribosomal protein.eukaryotic.60S subunit.L23	solyc09g090610.2.1	moderately similar to ( 256) AT3G04400 | Symbols: emb2171 | emb2171 (embryo defective 2171); structural constituent of ribosome | chr3:1167339-1168308 FORWARDmoderately similar to ( 253) RL23_TOBAC 60S ribosomal protein L23 - Nicotiana tabacum (Common tobacco)moderately similar to ( 256) loc_os10g32920 12010.m06128 protein 60S ribosomal protein L23, putative, expressed rpl14p RplN Ribosomal_L14 r…	50S ribosomal protein L14
29.2.1.2.2.24	protein.synthesis.ribosomal protein.eukaryotic.60S subunit.L24	solyc10g085480.1.1	weakly similar to ( 169) AT2G36620 | Symbols: RPL24A | RPL24A (ribosomal protein L24); structural constituent of ribosome | chr2:15350548-15351819 REVERSEweakly similar to ( 173) RL24_CICAR 60S ribosomal protein L24 - Cicer arietinum (Chickpea) (Garbanzo)weakly similar to ( 165) loc_os05g40820 12005.m083765 protein 60S ribosomal protein L24, putative, expressed Ribosomal_L24e evidence_code:10F1H1…	60S ribosomal protein L24
29.2.1.2.2.24	protein.synthesis.ribosomal protein.eukaryotic.60S subunit.L24	solyc10g083740.1.1	weakly similar to ( 165) AT2G36620 | Symbols: RPL24A | RPL24A (ribosomal protein L24); structural constituent of ribosome | chr2:15350548-15351819 REVERSEweakly similar to ( 172) RL24_CICAR 60S ribosomal protein L24 - Cicer arietinum (Chickpea) (Garbanzo)weakly similar to ( 163) loc_os07g12250 12007.m05678 protein 60S ribosomal protein L24, putative, expressed Ribosomal_L24e evidence_code:10F1H1E…	60S ribosomal protein L24
29.2.1.2.2.24	protein.synthesis.ribosomal protein.eukaryotic.60S subunit.L24	solyc09g008800.2.1	weakly similar to ( 169) AT2G36620 | Symbols: RPL24A | RPL24A (ribosomal protein L24); structural constituent of ribosome | chr2:15350548-15351819 REVERSEweakly similar to ( 174) RL24_CICAR 60S ribosomal protein L24 - Cicer arietinum (Chickpea) (Garbanzo)weakly similar to ( 169) loc_os07g12250 12007.m05678 protein 60S ribosomal protein L24, putative, expressed Ribosomal_L24e genomic_reference:SL2…	60S ribosomal protein L24
29.2.1.2.2.26	protein.synthesis.ribosomal protein.eukaryotic.60S subunit.L26	solyc02g064670.1.1	weakly similar to ( 156) AT3G49910 | Symbols: | 60S ribosomal protein L26 (RPL26A) | chr3:18504311-18504751 FORWARDweakly similar to ( 137) RL26_BRARA 60S ribosomal protein L26 - Brassica rapa (Turnip)weakly similar to ( 148) loc_os12g05430 12012.m04536 protein 60S ribosomal protein L26-1, putative, expressed rpl24p evidence_code:10F1H1E1IEG genomic_reference:SL2.40ch02 gene_region:30328162-30328…	Ribosomal protein L26-like 1
29.2.1.2.2.26	protein.synthesis.ribosomal protein.eukaryotic.60S subunit.L26	solyc03g044000.1.1	weakly similar to ( 155) AT5G67510 | Symbols: | 60S ribosomal protein L26 (RPL26B) | chr5:26937970-26938410 REVERSEweakly similar to ( 137) RL26_BRARA 60S ribosomal protein L26 - Brassica rapa (Turnip)weakly similar to ( 149) loc_os12g05430 12012.m04536 protein 60S ribosomal protein L26-1, putative, expressed rpl24p evidence_code:10F1H1E1IEG genomic_reference:SL2.40ch03 gene_region:11762616-11763…	Ribosomal protein L26
29.2.1.2.2.26	protein.synthesis.ribosomal protein.eukaryotic.60S subunit.L26	solyc02g092430.1.1	weakly similar to ( 153) AT3G49910 | Symbols: | 60S ribosomal protein L26 (RPL26A) | chr3:18504311-18504751 FORWARDweakly similar to ( 135) RL26_BRARA 60S ribosomal protein L26 - Brassica rapa (Turnip)weakly similar to ( 147) loc_os12g05430 12012.m04536 protein 60S ribosomal protein L26-1, putative, expressed rpl24p evidence_code:10F1H1E1IEG genomic_reference:SL2.40ch02 gene_region:48070364-48070…	Ribosomal protein L26
29.2.1.2.2.28	protein.synthesis.ribosomal protein.eukaryotic.60S subunit.L28	solyc03g121330.2.1	weakly similar to ( 177) AT4G29410 | Symbols: | 60S ribosomal protein L28 (RPL28C) | chr4:14468439-14469964 REVERSEweakly similar to ( 178) loc_os01g51020 12001.m11283 protein 60S ribosomal protein L28, putative, expressed Ribosomal_L28e genomic_reference:SL2.40ch03 gene_region:63514413-63516687 transcript_region:SL2.40ch03:63514413..63516687+ go_terms:GO:0005515 functional_description:"60S ribos…	60S ribosomal protein L28
29.2.1.2.2.30	protein.synthesis.ribosomal protein.eukaryotic.60S subunit.L30	solyc11g071490.1.1	weakly similar to ( 197) AT1G36240 | Symbols: | 60S ribosomal protein L30 (RPL30A) | chr1:13614890-13616233 FORWARDmoderately similar to ( 211) RL30_LUPLU 60S ribosomal protein L30 - Lupinus luteus (European yellow lupin)weakly similar to ( 184) loc_os01g16890 12001.m42968 protein 60S ribosomal protein L30, putative, expressed RPL30 PRK01018 Ribosomal_L7Ae evidence_code:10F0H1E1IEG genomic_refere…	Ribosomal protein L30
29.2.1.2.2.30	protein.synthesis.ribosomal protein.eukaryotic.60S subunit.L30	solyc01g009100.2.1	weakly similar to ( 193) AT1G36240 | Symbols: | 60S ribosomal protein L30 (RPL30A) | chr1:13614890-13616233 FORWARDmoderately similar to ( 206) RL30_LUPLU 60S ribosomal protein L30 - Lupinus luteus (European yellow lupin)weakly similar to ( 184) loc_os01g16890 12001.m42968 protein 60S ribosomal protein L30, putative, expressed RPL30 PRK01018 Ribosomal_L7Ae genomic_reference:SL2.40ch01 gene_region…	Ribosomal protein L30
29.2.1.2.2.34	protein.synthesis.ribosomal protein.eukaryotic.60S subunit.L34	solyc05g007560.2.1	weakly similar to ( 140) AT1G26880 | Symbols: | 60S ribosomal protein L34 (RPL34A) | chr1:9315798-9316681 REVERSEweakly similar to ( 140) RL34_TOBAC 60S ribosomal protein L34 - Nicotiana tabacum (Common tobacco)weakly similar to ( 135) loc_os09g24690 12009.m05623 protein 60S ribosomal protein L34, putative, expressed Ribosomal_L34e genomic_reference:SL2.40ch05 gene_region:2100690-2103376 transcri…	60S ribosomal protein L34
29.2.1.2.2.34	protein.synthesis.ribosomal protein.eukaryotic.60S subunit.L34	solyc02g087930.2.1	weakly similar to ( 140) AT1G26880 | Symbols: | 60S ribosomal protein L34 (RPL34A) | chr1:9315798-9316681 REVERSEweakly similar to ( 140) RL34_TOBAC 60S ribosomal protein L34 - Nicotiana tabacum (Common tobacco)weakly similar to ( 135) loc_os09g24690 12009.m05623 protein 60S ribosomal protein L34, putative, expressed Ribosomal_L34e genomic_reference:SL2.40ch02 gene_region:44752863-44756574 transc…	60S ribosomal protein L34
29.2.1.2.2.35	protein.synthesis.ribosomal protein.eukaryotic.60S subunit.L35	solyc04g010240.2.1	weakly similar to ( 138) AT5G02610 | Symbols: | 60S ribosomal protein L35 (RPL35D) | chr5:587611-588547 FORWARDvery weakly similar to (84.0) RL35_WHEAT 60S ribosomal protein L35 - Triticum aestivum (Wheat)weakly similar to ( 126) loc_os04g30730 12004.m35547 protein 60S ribosomal protein L35, putative, expressed genomic_reference:SL2.40ch04 gene_region:3562006-3565042 transcript_region:SL2.40ch04:…	60S ribosomal protein L35
29.2.1.2.2.35	protein.synthesis.ribosomal protein.eukaryotic.60S subunit.L35	solyc05g054810.2.1	weakly similar to ( 137) AT2G39390 | Symbols: | 60S ribosomal protein L35 (RPL35B) | chr2:16450803-16451762 REVERSEvery weakly similar to (85.5) RL35_WHEAT 60S ribosomal protein L35 - Triticum aestivum (Wheat)weakly similar to ( 126) loc_os04g30730 12004.m35547 protein 60S ribosomal protein L35, putative, expressed genomic_reference:SL2.40ch05 gene_region:63775298-63777437 transcript_region:SL2.4…	60S ribosomal protein L35
29.2.1.2.2.35	protein.synthesis.ribosomal protein.eukaryotic.60S subunit.L35	solyc06g075620.2.1	weakly similar to ( 134) AT5G02610 | Symbols: | 60S ribosomal protein L35 (RPL35D) | chr5:587611-588547 FORWARDvery weakly similar to (81.3) RL35_WHEAT 60S ribosomal protein L35 - Triticum aestivum (Wheat)weakly similar to ( 125) loc_os04g30730 12004.m35547 protein 60S ribosomal protein L35, putative, expressed genomic_reference:SL2.40ch06 gene_region:43394530-43397000 transcript_region:SL2.40ch0…	60S ribosomal protein L35
29.2.1.2.2.44	protein.synthesis.ribosomal protein.eukaryotic.60S subunit.L44	solyc03g112850.2.1	weakly similar to ( 131) AT4G14320 | Symbols: | 60S ribosomal protein L36a/L44 (RPL36aB) | chr4:8242684-8243805 REVERSEweakly similar to ( 132) RL44_GOSHI 60S ribosomal protein L44 - Gossypium hirsutum (Upland cotton)weakly similar to ( 142) loc_os07g33860 12007.m07644 protein 60S ribosomal protein L44, putative, expressed Ribosomal_L44 RPL42A genomic_reference:SL2.40ch03 gene_region:57204158-572…	60S ribosomal protein L44
29.2.1.2.2.44	protein.synthesis.ribosomal protein.eukaryotic.60S subunit.L44	solyc06g071530.2.1	weakly similar to ( 132) AT4G14320 | Symbols: | 60S ribosomal protein L36a/L44 (RPL36aB) | chr4:8242684-8243805 REVERSEweakly similar to ( 129) RL44_GOSHI 60S ribosomal protein L44 - Gossypium hirsutum (Upland cotton)weakly similar to ( 143) loc_os07g33860 12007.m07644 protein 60S ribosomal protein L44, putative, expressed Ribosomal_L44 RPL42A genomic_reference:SL2.40ch06 gene_region:40431000-404…	60S ribosomal protein L44
29.2.1.2.2.57	protein.synthesis.ribosomal protein.eukaryotic.60S subunit.L7A	solyc06g064460.2.1	moderately similar to ( 382) AT3G62870 | Symbols: | 60S ribosomal protein L7A (RPL7aB) | chr3:23242862-23244273 REVERSEmoderately similar to ( 373) RL7A_ORYSA 60S ribosomal protein L7a - Oryza sativa (Rice)moderately similar to ( 373) loc_os09g32976 12009.m22160 protein 60S ribosomal protein L7a, putative, expressed genomic_reference:SL2.40ch06 gene_region:36532483-36535005 transcript_region:SL2.…	Ribosomal protein L7a
29.2.1.2.2.57	protein.synthesis.ribosomal protein.eukaryotic.60S subunit.L7A	solyc01g097760.2.1	moderately similar to ( 372) AT2G47610 | Symbols: | 60S ribosomal protein L7A (RPL7aA) | chr2:19529854-19531401 FORWARDmoderately similar to ( 360) RL7A_ORYSA 60S ribosomal protein L7a - Oryza sativa (Rice)moderately similar to ( 360) loc_os09g32976 12009.m22160 protein 60S ribosomal protein L7a, putative, expressed genomic_reference:SL2.40ch01 gene_region:80235519-80237685 transcript_region:SL2.…	Ribosomal protein L7a
29.2.1.2.2.57	protein.synthesis.ribosomal protein.eukaryotic.60S subunit.L7A	solyc06g050120.2.1	moderately similar to ( 379) AT2G47610 | Symbols: | 60S ribosomal protein L7A (RPL7aA) | chr2:19529854-19531401 FORWARDmoderately similar to ( 369) RL7A_ORYSA 60S ribosomal protein L7a - Oryza sativa (Rice)moderately similar to ( 369) loc_os09g32976 12009.m22160 protein 60S ribosomal protein L7a, putative, expressed genomic_reference:SL2.40ch06 gene_region:28971861-28974038 transcript_region:SL2.…	Ribosomal protein L7a
29.2.1.2.2.57	protein.synthesis.ribosomal protein.eukaryotic.60S subunit.L7A	solyc06g064470.2.1	moderately similar to ( 380) AT2G47610 | Symbols: | 60S ribosomal protein L7A (RPL7aA) | chr2:19529854-19531401 FORWARDmoderately similar to ( 368) RL7A_ORYSA 60S ribosomal protein L7a - Oryza sativa (Rice)moderately similar to ( 368) loc_os09g32976 12009.m22160 protein 60S ribosomal protein L7a, putative, expressed genomic_reference:SL2.40ch06 gene_region:36536162-36538759 transcript_region:SL2.…	Ribosomal protein L7a
29.2.1.2.2.80	protein.synthesis.ribosomal protein.eukaryotic.60S subunit.P0	solyc09g091520.1.1	moderately similar to ( 453) AT2G40010 | Symbols: | 60S acidic ribosomal protein P0 (RPP0A) | chr2:16708578-16710448 REVERSEmoderately similar to ( 456) RLA0_SOYBN 60S acidic ribosomal protein P0 - Glycine max (Soybean)moderately similar to ( 431) loc_os08g03640 12008.m04508 protein 60S acidic ribosomal protein P0, putative, expressed rplP0 Ribosomal_L10 evidence_code:10F0H1E0IEG genomic_referenc…	60S acidic ribosomal protein P0
29.2.1.2.2.80	protein.synthesis.ribosomal protein.eukaryotic.60S subunit.P0	solyc05g054580.2.1	moderately similar to ( 433) AT3G09200 | Symbols: | 60S acidic ribosomal protein P0 (RPP0B) | chr3:2823364-2825020 REVERSEmoderately similar to ( 443) RLA0_SOYBN 60S acidic ribosomal protein P0 - Glycine max (Soybean)moderately similar to ( 422) loc_os12g03880 12012.m04384 protein 60S acidic ribosomal protein P0, putative, expressed rplP0 Ribosomal_L10 genomic_reference:SL2.40ch05 gene_region:636…	60S acidic ribosomal protein P0
29.2.1.2.2.141	protein.synthesis.ribosomal protein.eukaryotic.60S subunit.L4/L1	solyc10g086010.1.1	highly similar to ( 564) AT3G09630 | Symbols: | 60S ribosomal protein L4/L1 (RPL4A) | chr3:2953813-2955444 FORWARDhighly similar to ( 531) loc_os03g58204 12003.m101632 protein 60S ribosomal protein L4, putative, expressed rpl4lp Ribosomal_L4 RplD evidence_code:10F0H1E1IEG genomic_reference:SL2.40ch10 gene_region:64326308-64329401 transcript_region:SL2.40ch10:64326308..64329401+ go_terms:GO:000584…	60S ribosomal protein L4/L1
29.2.1.2.2.141	protein.synthesis.ribosomal protein.eukaryotic.60S subunit.L4/L1	solyc09g007250.2.1	highly similar to ( 557) AT3G09630 | Symbols: | 60S ribosomal protein L4/L1 (RPL4A) | chr3:2953813-2955444 FORWARDhighly similar to ( 534) loc_os03g58204 12003.m101632 protein 60S ribosomal protein L4, putative, expressed rpl4lp Ribosomal_L4 RplD genomic_reference:SL2.40ch09 gene_region:848610-851238 transcript_region:SL2.40ch09:848610..851238+ go_terms:GO:0003735,GO:0005515 functional_descriptio…	60S ribosomal protein L4/L1
29.2.1.2.2.141	protein.synthesis.ribosomal protein.eukaryotic.60S subunit.L4/L1	solyc10g084350.1.1	moderately similar to ( 295) AT3G09630 | Symbols: | 60S ribosomal protein L4/L1 (RPL4A) | chr3:2953813-2955444 FORWARDmoderately similar to ( 276) loc_os03g58204 12003.m101632 protein 60S ribosomal protein L4, putative, expressed rpl4lp evidence_code:10F0H1E1IEG genomic_reference:SL2.40ch10 gene_region:63261206-63262833 transcript_region:SL2.40ch10:63261206..63262833- go_terms:GO:0005840 function…	60S ribosomal protein L4-B
29.2.1.2.2.513	protein.synthesis.ribosomal protein.eukaryotic.60S subunit.L13A	solyc05g053670.2.1	moderately similar to ( 345) AT3G07110 | Symbols: | 60S ribosomal protein L13A (RPL13aA) | chr3:2252092-2253332 FORWARDmoderately similar to ( 321) RL13A_LUPLU 60S ribosomal protein L13a - Lupinus luteus (European yellow lupin)moderately similar to ( 341) loc_os03g54890 12003.m101506 protein 60S ribosomal protein L13a, putative, expressed Ribosomal_L13 Ribosomal_L13 rpl13p RplM genomic_reference:…	60S ribosomal protein L13a-like protein
29.2.1.2.2.513	protein.synthesis.ribosomal protein.eukaryotic.60S subunit.L13A	solyc12g098330.1.1	moderately similar to ( 347) AT3G07110 | Symbols: | 60S ribosomal protein L13A (RPL13aA) | chr3:2252092-2253332 FORWARDmoderately similar to ( 323) RL13A_LUPLU 60S ribosomal protein L13a - Lupinus luteus (European yellow lupin)moderately similar to ( 343) loc_os03g54890 12003.m101506 protein 60S ribosomal protein L13a, putative, expressed Ribosomal_L13 Ribosomal_L13 rpl13p RplM evidence_code:10F1…	60S ribosomal protein L13a-like protein
29.2.1.2.2.518	protein.synthesis.ribosomal protein.eukaryotic.60S subunit.L18A	solyc08g016180.2.1	moderately similar to ( 308) AT1G29970 | Symbols: | RPL18AA (60S RIBOSOMAL PROTEIN L18A-1) | chr1:10499952-10501311 REVERSEmoderately similar to ( 283) RL18A_ORYSA 60S ribosomal protein L18a - Oryza sativa (Rice)moderately similar to ( 289) loc_os05g49030 12005.m08974 protein 60S ribosomal protein L18a, putative, expressed Ribosomal_L18ae genomic_reference:SL2.40ch08 gene_region:6899970-6902447 t…	60S ribosomal protein L18a
29.2.1.2.2.518	protein.synthesis.ribosomal protein.eukaryotic.60S subunit.L18A	solyc02g070640.2.1	moderately similar to ( 315) AT1G29970 | Symbols: | RPL18AA (60S RIBOSOMAL PROTEIN L18A-1) | chr1:10499952-10501311 REVERSEmoderately similar to ( 291) RL18A_ORYSA 60S ribosomal protein L18a - Oryza sativa (Rice)moderately similar to ( 295) loc_os05g49030 12005.m08974 protein 60S ribosomal protein L18a, putative, expressed Ribosomal_L18ae genomic_reference:SL2.40ch02 gene_region:34909406-34911565…	60S ribosomal protein L18a
29.2.1.2.2.518	protein.synthesis.ribosomal protein.eukaryotic.60S subunit.L18A	solyc02g070650.2.1	moderately similar to ( 315) AT1G29970 | Symbols: | RPL18AA (60S RIBOSOMAL PROTEIN L18A-1) | chr1:10499952-10501311 REVERSEmoderately similar to ( 291) RL18A_ORYSA 60S ribosomal protein L18a - Oryza sativa (Rice)moderately similar to ( 295) loc_os05g49030 12005.m08974 protein 60S ribosomal protein L18a, putative, expressed Ribosomal_L18ae genomic_reference:SL2.40ch02 gene_region:34912165-34914546…	60S ribosomal protein L18a
29.2.1.2.2.518	protein.synthesis.ribosomal protein.eukaryotic.60S subunit.L18A	solyc09g056380.1.1	moderately similar to ( 218) AT1G29970 | Symbols: | RPL18AA (60S RIBOSOMAL PROTEIN L18A-1) | chr1:10499952-10501311 REVERSEmoderately similar to ( 202) RL18A_ORYSA 60S ribosomal protein L18a - Oryza sativa (Rice)moderately similar to ( 203) loc_os05g49030 12005.m08974 protein 60S ribosomal protein L18a, putative, expressed Ribosomal_L18ae evidence_code:10F0H1E0IEG genomic_reference:SL2.40ch09 gen…	60S ribosomal protein L18a
29.2.1.2.2.518	protein.synthesis.ribosomal protein.eukaryotic.60S subunit.L18A	solyc06g065590.2.1	moderately similar to ( 310) AT1G29970 | Symbols: | RPL18AA (60S RIBOSOMAL PROTEIN L18A-1) | chr1:10499952-10501311 REVERSEmoderately similar to ( 287) RL18A_ORYSA 60S ribosomal protein L18a - Oryza sativa (Rice)moderately similar to ( 290) loc_os01g47660 12001.m10959 protein 60S ribosomal protein L18a, putative, expressed Ribosomal_L18ae genomic_reference:SL2.40ch06 gene_region:37366957-37369341…	60S ribosomal protein L18a
29.2.1.2.2.523	protein.synthesis.ribosomal protein.eukaryotic.60S subunit.L23A	solyc10g084610.1.1	weakly similar to ( 167) AT2G39460 | Symbols: ATRPL23A, RPL23A, RPL23AA | RPL23AA (RIBOSOMAL PROTEIN L23AA); RNA binding / nucleotide binding / structural constituent of ribosome | chr2:16475049-16475904 FORWARDweakly similar to ( 184) RL23A_TOBAC 60S ribosomal protein L23a (L25) - Nicotiana tabacum (Common tobacco)weakly similar to ( 166) loc_os04g42270 12004.m35367 protein 60S ribosomal protein…	60S ribosomal protein L23A
29.2.1.2.2.523	protein.synthesis.ribosomal protein.eukaryotic.60S subunit.L23A	solyc10g086330.1.1	weakly similar to ( 152) AT2G39460 | Symbols: ATRPL23A, RPL23A, RPL23AA | RPL23AA (RIBOSOMAL PROTEIN L23AA); RNA binding / nucleotide binding / structural constituent of ribosome | chr2:16475049-16475904 FORWARDweakly similar to ( 162) RL23A_TOBAC 60S ribosomal protein L23a (L25) - Nicotiana tabacum (Common tobacco)weakly similar to ( 154) loc_os01g24690 12001.m43006 protein 60S ribosomal protein…	60S ribosomal protein L23a
29.2.1.2.2.523	protein.synthesis.ribosomal protein.eukaryotic.60S subunit.L23A	solyc09g005720.2.1	weakly similar to ( 151) AT2G39460 | Symbols: ATRPL23A, RPL23A, RPL23AA | RPL23AA (RIBOSOMAL PROTEIN L23AA); RNA binding / nucleotide binding / structural constituent of ribosome | chr2:16475049-16475904 FORWARDweakly similar to ( 179) RL23A_TOBAC 60S ribosomal protein L23a (L25) - Nicotiana tabacum (Common tobacco)weakly similar to ( 160) loc_os01g24690 12001.m43006 protein 60S ribosomal protein…	60S ribosomal protein L23a
29.2.1.2.2.527	protein.synthesis.ribosomal protein.eukaryotic.60S subunit.L27A	solyc06g071720.1.1	moderately similar to ( 226) AT1G70600 | Symbols: | structural constituent of ribosome | chr1:26621168-26621608 REVERSEmoderately similar to ( 211) loc_os03g29460 12003.m08219 protein 60S ribosomal protein L27a-3, putative, expressed rpl15p evidence_code:10F0H1E1IEG genomic_reference:SL2.40ch06 gene_region:40574165-40574611 transcript_region:SL2.40ch06:40574165..40574611- go_terms:GO:0003735 func…	60S ribosomal protein L27A
29.2.1.2.2.527	protein.synthesis.ribosomal protein.eukaryotic.60S subunit.L27A	solyc03g112360.1.1	moderately similar to ( 232) AT1G70600 | Symbols: | structural constituent of ribosome | chr1:26621168-26621608 REVERSEmoderately similar to ( 210) loc_os03g29460 12003.m08219 protein 60S ribosomal protein L27a-3, putative, expressed rpl15p evidence_code:10F0H1E1IEG genomic_reference:SL2.40ch03 gene_region:56836935-56837381 transcript_region:SL2.40ch03:56836935..56837381+ go_terms:GO:0003735 func…	60S ribosomal protein L27A
29.2.1.2.2.537	protein.synthesis.ribosomal protein.eukaryotic.60S subunit.L37A	solyc08g077720.2.1	weakly similar to ( 138) AT3G10950 | Symbols: | 60S ribosomal protein L37a (RPL37aB) | chr3:3423893-3424566 FORWARDweakly similar to ( 142) RL37A_ORYSA 60S ribosomal protein L37a - Oryza sativa (Rice)weakly similar to ( 142) loc_os05g48320 12005.m27963 protein 60S ribosomal protein L37a, putative, expressed Ribosomal_L37ae RPL43A genomic_reference:SL2.40ch08 gene_region:58785866-58787975 transcri…	60S ribosomal protein L37a
29.2.1.2.2.537	protein.synthesis.ribosomal protein.eukaryotic.60S subunit.L37A	solyc08g077710.2.1	weakly similar to ( 132) AT3G60245 | Symbols: | 60S ribosomal protein L37a (RPL37aC) | chr3:22268803-22269750 FORWARDweakly similar to ( 133) RL37A_ORYSA 60S ribosomal protein L37a - Oryza sativa (Rice)weakly similar to ( 133) loc_os05g48320 12005.m27963 protein 60S ribosomal protein L37a, putative, expressed Ribosomal_L37ae genomic_reference:SL2.40ch08 gene_region:58783853-58784750 transcript_re…	60S ribosomal protein L37a
29.2.1.2.2.537	protein.synthesis.ribosomal protein.eukaryotic.60S subunit.L37A	solyc08g007140.2.1	weakly similar to ( 138) AT3G10950 | Symbols: | 60S ribosomal protein L37a (RPL37aB) | chr3:3423893-3424566 FORWARDweakly similar to ( 142) RL37A_ORYSA 60S ribosomal protein L37a - Oryza sativa (Rice)weakly similar to ( 142) loc_os05g48320 12005.m27963 protein 60S ribosomal protein L37a, putative, expressed Ribosomal_L37ae RPL43A genomic_reference:SL2.40ch08 gene_region:1705543-1708439 transcript…	60S ribosomal protein L37a
29.2.1.2.2.537	protein.synthesis.ribosomal protein.eukaryotic.60S subunit.L37A	solyc10g061970.1.1	weakly similar to ( 138) AT3G10950 | Symbols: | 60S ribosomal protein L37a (RPL37aB) | chr3:3423893-3424566 FORWARDweakly similar to ( 142) RL37A_ORYSA 60S ribosomal protein L37a - Oryza sativa (Rice)weakly similar to ( 142) loc_os05g48320 12005.m27963 protein 60S ribosomal protein L37a, putative, expressed Ribosomal_L37ae RPL43A evidence_code:10F1H1E1IEG genomic_reference:SL2.40ch10 gene_region:…	60S ribosomal protein L37a
29.2.3	protein.synthesis.initiation	solyc03g115650.2.1	moderately similar to ( 241) AT1G69410 | Symbols: ATELF5A-3, ELF5A-3 | ELF5A-3 (EUKARYOTIC ELONGATION FACTOR 5A-3); translation initiation factor | chr1:26089301-26090194 FORWARDmoderately similar to ( 270) IF5A5_SOLTU Eukaryotic translation initiation factor 5A-5 (eIF-5A-5) (eIF-4D) - Solanum tuberosum (Potato)moderately similar to ( 256) loc_os03g55150 12003.m35635 protein eukaryotic translatio…	Eukaryotic translation initiation factor 5A
29.2.3	protein.synthesis.initiation	solyc05g006890.1.1	moderately similar to ( 264) AT1G13950 | Symbols: EIF-5A, ELF5A-1, ATELF5A-1, EIF5A | ELF5A-1 (EUKARYOTIC ELONGATION FACTOR 5A-1); translation initiation factor | chr1:4773631-4774668 FORWARDmoderately similar to ( 291) IF5A4_SOLTU Eukaryotic translation initiation factor 5A-4 (eIF-5A-4) (eIF-4D) - Solanum tuberosum (Potato)moderately similar to ( 279) loc_os12g32240 12012.m07030 protein eukaryot…	Eukaryotic translation initiation factor 5A
29.2.3	protein.synthesis.initiation	solyc04g005510.2.1	moderately similar to ( 272) AT1G13950 | Symbols: EIF-5A, ELF5A-1, ATELF5A-1, EIF5A | ELF5A-1 (EUKARYOTIC ELONGATION FACTOR 5A-1); translation initiation factor | chr1:4773631-4774668 FORWARDmoderately similar to ( 298) IF5A4_SOLTU Eukaryotic translation initiation factor 5A-4 (eIF-5A-4) (eIF-4D) - Solanum tuberosum (Potato)moderately similar to ( 286) loc_os12g32240 12012.m07030 protein eukaryot…	Eukaryotic translation initiation factor 5A
29.2.3	protein.synthesis.initiation	solyc03g095840.2.1	moderately similar to ( 476) AT2G40290 | Symbols: | eukaryotic translation initiation factor 2 subunit 1, putative / eIF-2A, putative / eIF-2-alpha, putative | chr2:16829872-16830889 REVERSEmoderately similar to ( 451) loc_os03g18510 12003.m07273 protein eukaryotic translation initiation factor 2 alpha subunit, putative, expressed SUI2 PRK03987 EIF_2_alpha genomic_reference:SL2.40ch03 gene_region…	Eukaryotic translation initiation factor 2 alpha subunit family protein expressed
29.2.3	protein.synthesis.initiation	solyc07g005560.2.1	moderately similar to ( 265) AT1G13950 | Symbols: EIF-5A, ELF5A-1, ATELF5A-1, EIF5A | ELF5A-1 (EUKARYOTIC ELONGATION FACTOR 5A-1); translation initiation factor | chr1:4773631-4774668 FORWARDmoderately similar to ( 301) IF5A3_SOLTU Eukaryotic translation initiation factor 5A-3 (eIF-5A-3) (eIF-4D) - Solanum tuberosum (Potato)moderately similar to ( 279) loc_os03g55150 12003.m35635 protein eukaryot…	Eukaryotic translation initiation factor 5A
29.2.3	protein.synthesis.initiation	solyc12g010060.1.1	moderately similar to ( 244) AT1G13950 | Symbols: EIF-5A, ELF5A-1, ATELF5A-1, EIF5A | ELF5A-1 (EUKARYOTIC ELONGATION FACTOR 5A-1); translation initiation factor | chr1:4773631-4774668 FORWARDmoderately similar to ( 275) IF5A1_SOLTU Eukaryotic translation initiation factor 5A-1/2 (eIF-5A-1/2) (eIF-4D) - Solanum tuberosum (Potato)moderately similar to ( 255) loc_os12g32240 12012.m07030 protein euka…	Eukaryotic translation initiation factor 5A
29.2.3	protein.synthesis.initiation	solyc01g011000.2.1	moderately similar to ( 272) AT1G13950 | Symbols: EIF-5A, ELF5A-1, ATELF5A-1, EIF5A | ELF5A-1 (EUKARYOTIC ELONGATION FACTOR 5A-1); translation initiation factor | chr1:4773631-4774668 FORWARDmoderately similar to ( 300) IF5A4_SOLTU Eukaryotic translation initiation factor 5A-4 (eIF-5A-4) (eIF-4D) - Solanum tuberosum (Potato)moderately similar to ( 286) loc_os12g32240 12012.m07030 protein eukaryot…	Eukaryotic translation initiation factor 5A
29.2.4	protein.synthesis.elongation	solyc11g028100.1.1	highly similar to ( 560) AT1G09640 | Symbols: | elongation factor 1B-gamma, putative / eEF-1B gamma, putative | chr1:3120162-3122152 FORWARDhighly similar to ( 590) EF1G2_ORYSA Elongation factor 1-gamma 2 (EF-1-gamma 2) (eEF-1B gamma 2) - Oryza sativa (Rice)highly similar to ( 595) loc_os02g12794 12002.m100462 protein elongation factor 1-gamma 2, putative, expressed GST_C_EFB1gamma EF1G Gst GST_N…	Elongation factor 1-gamma
29.2.4	protein.synthesis.elongation	solyc08g062910.2.1	nearly identical (1318) AT1G56070 | Symbols: LOS1 | LOS1; copper ion binding / translation elongation factor/ translation factor, nucleic acid binding | chr1:20968245-20971077 REVERSEnearly identical (1303) EF2_BETVU Elongation factor 2 (EF-2) - Beta vulgaris (Sugar beet)nearly identical (1307) loc_os04g02820 12004.m101449 protein elongation factor 2, putative, expressed PRK07560 FusA EF2 aeEF2_s…	Elongation factor EF-2
29.2.4	protein.synthesis.elongation	solyc01g098000.2.1	moderately similar to ( 232) AT1G30230 | Symbols: | elongation factor 1-beta / EF-1-beta | chr1:10639286-10640601 FORWARDmoderately similar to ( 202) EF1D_BETVU Elongation factor 1-delta (EF-1-delta) (Elongation factor 1B-beta) (eEF-1B beta) - Beta vulgaris (Sugar beet)moderately similar to ( 211) loc_os07g42300 12007.m08465 protein elongation factor 1-delta 1, putative, expressed EF1_GNE EF1B ge…	Elongation factor-like protein
29.2.4	protein.synthesis.elongation	solyc11g069700.1.1	highly similar to ( 870) AT5G60390 | Symbols: | elongation factor 1-alpha / EF-1-alpha | chr5:24289226-24290675 FORWARDhighly similar to ( 885) EF1A_TOBAC Elongation factor 1-alpha (EF-1-alpha) (Vitronectin-like adhesion protein 1) (PVN1) - Nicotiana tabacum (Common tobacco)highly similar to ( 865) loc_os03g08050 12003.m78808 protein elongation factor 1-alpha, putative, expressed TEF1 PRK12317 EF…	Elongation factor 1-alpha
29.2.4	protein.synthesis.elongation	solyc03g112150.1.1	highly similar to ( 704) AT4G20360 | Symbols: ATRAB8D, ATRABE1B | ATRABE1B (ARABIDOPSIS RAB GTPASE HOMOLOG E1B); GTP binding / GTPase/ translation elongation factor | chr4:10990036-10991466 FORWARDhighly similar to ( 766) EFTU_TOBAC Elongation factor Tu, chloroplast precursor (EF-Tu) - Nicotiana tabacum (Common tobacco)highly similar to ( 657) loc_os02g38210 12002.m08909 protein elongation factor…	Elongation factor Tu
29.2.4	protein.synthesis.elongation	solyc10g081030.1.1	weakly similar to ( 161) AT3G12390 | Symbols: | nascent polypeptide associated complex alpha chain protein, putative / alpha-NAC, putative | chr3:3942344-3943595 FORWARDmoderately similar to ( 201) loc_os01g71230 12001.m43374 protein nascent polypeptide-associated complex alpha subunit-like protein 3, putative, expressed evidence_code:10F0H1E1IEG genomic_reference:SL2.40ch10 gene_region:61534917-…	Nascent polypeptide-associated complex alpha subunit-like protein
29.2.4	protein.synthesis.elongation	solyc06g005060.2.1	highly similar to ( 872) AT5G60390 | Symbols: | elongation factor 1-alpha / EF-1-alpha | chr5:24289226-24290675 FORWARDhighly similar to ( 880) EF1A_TOBAC Elongation factor 1-alpha (EF-1-alpha) (Vitronectin-like adhesion protein 1) (PVN1) - Nicotiana tabacum (Common tobacco)highly similar to ( 865) loc_os03g08050 12003.m78808 protein elongation factor 1-alpha, putative, expressed TEF1 PRK12317 EF…	Elongation factor 1-alpha
29.2.4	protein.synthesis.elongation	solyc06g009960.1.1	highly similar to ( 733) AT5G60390 | Symbols: | elongation factor 1-alpha / EF-1-alpha | chr5:24289226-24290675 FORWARDhighly similar to ( 742) EF1A_TOBAC Elongation factor 1-alpha (EF-1-alpha) (Vitronectin-like adhesion protein 1) (PVN1) - Nicotiana tabacum (Common tobacco)highly similar to ( 726) loc_os03g08050 12003.m78808 protein elongation factor 1-alpha, putative, expressed TEF1 PRK12317 EF…	Elongation factor 1-alpha
29.2.4	protein.synthesis.elongation	solyc06g008940.2.1	highly similar to ( 730) AT4G02930 | Symbols: | elongation factor Tu, putative / EF-Tu, putative | chr4:1295751-1298354 REVERSEmoderately similar to ( 495) EFTU_CHLVU Elongation factor Tu (EF-Tu) - Chlorella vulgaris (Green alga)highly similar to ( 684) loc_os03g63410 12003.m34958 protein elongation factor Tu, mitochondrial precursor, putative, expressed PRK00049 PRK12735 PRK12736 TufB tufA EF_Tu…	Elongation factor Tu
29.2.4	protein.synthesis.elongation	solyc08g062920.2.1	nearly identical (1555) AT1G56070 | Symbols: LOS1 | LOS1; copper ion binding / translation elongation factor/ translation factor, nucleic acid binding | chr1:20968245-20971077 REVERSEnearly identical (1542) EF2_BETVU Elongation factor 2 (EF-2) - Beta vulgaris (Sugar beet)nearly identical (1549) loc_os04g02820 12004.m101449 protein elongation factor 2, putative, expressed PRK07560 FusA EF2 aeEF2_s…	Elongation factor EF-2
29.2.4	protein.synthesis.elongation	solyc06g011280.2.1	highly similar to ( 585) AT1G09640 | Symbols: | elongation factor 1B-gamma, putative / eEF-1B gamma, putative | chr1:3120162-3122152 FORWARDhighly similar to ( 625) EF1G2_ORYSA Elongation factor 1-gamma 2 (EF-1-gamma 2) (eEF-1B gamma 2) - Oryza sativa (Rice)highly similar to ( 627) loc_os02g12794 12002.m100462 protein elongation factor 1-gamma 2, putative, expressed GST_C_EFB1gamma EF1G Gst GST_N…	Elongation factor 1-gamma
29.2.4	protein.synthesis.elongation	solyc09g073000.2.1	highly similar to ( 752) AT4G02930 | Symbols: | elongation factor Tu, putative / EF-Tu, putative | chr4:1295751-1298354 REVERSEmoderately similar to ( 500) EFTU_CHLVU Elongation factor Tu (EF-Tu) - Chlorella vulgaris (Green alga)highly similar to ( 686) loc_os03g63410 12003.m34958 protein elongation factor Tu, mitochondrial precursor, putative, expressed PRK00049 PRK12735 PRK12736 TufB tufA EF_Tu…	Elongation factor Tu
29.2.4	protein.synthesis.elongation	solyc07g016150.2.1	moderately similar to ( 275) AT1G30230 | Symbols: | elongation factor 1-beta / EF-1-beta | chr1:10639286-10640601 FORWARDmoderately similar to ( 241) EF1D_BETVU Elongation factor 1-delta (EF-1-delta) (Elongation factor 1B-beta) (eEF-1B beta) - Beta vulgaris (Sugar beet)moderately similar to ( 232) loc_os07g42300 12007.m08465 protein elongation factor 1-delta 1, putative, expressed EF1_GNE EF1B ge…	Elongation factor 1-beta
29.2.4	protein.synthesis.elongation	solyc08g079180.2.1	nearly identical (1296) AT1G62750 | Symbols: ATSCO1, ATSCO1/CPEF-G, SCO1 | SCO1 (SNOWY COTYLEDON 1); ATP binding / translation elongation factor/ translation factor, nucleic acid binding | chr1:23233622-23236321 REVERSEnearly identical (1281) EFGC_SOYBN Elongation factor G, chloroplast precursor (EF-G) - Glycine max (Soybean)nearly identical (1055) loc_os04g45490 12004.m09502 protein elongation f…	Elongation factor G
29.2.4	protein.synthesis.elongation	solyc07g018360.2.1	highly similar to ( 864) AT4G29060 | Symbols: emb2726 | emb2726 (embryo defective 2726); RNA binding / translation elongation factor | chr4:14317744-14321315 FORWARDhighly similar to ( 661) loc_os12g35630 12012.m073905 protein elongation factor TS family protein, expressed tsf tsf tsf Tsf EF_TS RpsA rpsA rpsA Tex PRK08582 genomic_reference:SL2.40ch07 gene_region:10406673-10413230 transcript_regio…	Elongation factor Ts
29.2.4	protein.synthesis.elongation	solyc06g071790.2.1	highly similar to ( 623) AT4G20360 | Symbols: ATRAB8D, ATRABE1B | ATRABE1B (ARABIDOPSIS RAB GTPASE HOMOLOG E1B); GTP binding / GTPase/ translation elongation factor | chr4:10990036-10991466 FORWARDhighly similar to ( 669) EFTUB_NICSY Elongation factor TuB, chloroplast precursor (EF-TuB) - Nicotiana sylvestris (Wood tobacco)highly similar to ( 589) loc_os02g38210 12002.m08909 protein elongation fa…	Elongation factor Tu
29.2.4	protein.synthesis.elongation	solyc06g009970.2.1	highly similar to ( 872) AT5G60390 | Symbols: | elongation factor 1-alpha / EF-1-alpha | chr5:24289226-24290675 FORWARDhighly similar to ( 880) EF1A_TOBAC Elongation factor 1-alpha (EF-1-alpha) (Vitronectin-like adhesion protein 1) (PVN1) - Nicotiana tabacum (Common tobacco)highly similar to ( 865) loc_os03g08050 12003.m78808 protein elongation factor 1-alpha, putative, expressed TEF1 PRK12317 EF…	Elongation factor 1-alpha
29.2.4	protein.synthesis.elongation	solyc03g080160.2.1	weakly similar to ( 164) AT3G49470 | Symbols: NACA2 | NACA2 (NASCENT POLYPEPTIDE-ASSOCIATED COMPLEX SUBUNIT ALPHA-LIKE PROTEIN 2) | chr3:18341072-18342273 FORWARDweakly similar to ( 147) loc_os03g02960 12003.m05834 protein nascent polypeptide-associated complex alpha subunit-like protein, putative, expressed genomic_reference:SL2.40ch03 gene_region:45598367-45600275 transcript_region:SL2.40ch03:4…	Nascent polypeptide-associated complex alpha subunit-like protein
29.2.4	protein.synthesis.elongation	solyc11g072190.1.1	moderately similar to ( 235) AT5G19510 | Symbols: | elongation factor 1B alpha-subunit 2 (eEF1Balpha2) | chr5:6581854-6583137 REVERSEmoderately similar to ( 237) EF1B_ORYSA Elongation factor 1-beta (EF-1-beta) (Elongation factor 1B-alpha 2) (eEF-1B alpha) (Elongation factor 1-beta) (EF-1-beta') - Oryza sativa (Rice)moderately similar to ( 239) loc_os07g46750 12007.m08892 protein elongation factor…	Elongation factor beta-1
29.3.2	protein.targeting.mitochondria	solyc12g008630.1.1	highly similar to ( 580) AT1G51980 | Symbols: | mitochondrial processing peptidase alpha subunit, putative | chr1:19323929-19326771 REVERSEhighly similar to ( 918) MPPA_SOLTU Mitochondrial-processing peptidase alpha subunit, mitochondrial precursor (EC 3.4.24.64) (Alpha-MPP) (Ubiquinol-cytochrome-c reductase subunit II) (EC 1.10.2.2) - Solanum tuberosum (Potato)highly similar to ( 657) loc_os01g5…	Mitochondrial processing peptidase alpha subunit
29.3.2	protein.targeting.mitochondria	solyc02g088700.2.1	highly similar to ( 705) AT3G02090 | Symbols: MPPBETA | mitochondrial processing peptidase beta subunit, putative | chr3:365624-368534 FORWARDweakly similar to ( 159) MPPA_SOLTU Mitochondrial-processing peptidase alpha subunit, mitochondrial precursor (EC 3.4.24.64) (Alpha-MPP) (Ubiquinol-cytochrome-c reductase subunit II) (EC 1.10.2.2) - Solanum tuberosum (Potato)highly similar to ( 668) loc_os0…	Mitochondrial processing peptidase beta subunit
29.3.2	protein.targeting.mitochondria	solyc10g078690.1.1	moderately similar to ( 210) AT2G42210 | Symbols: ATOEP16-3, OEP16-3 | mitochondrial import inner membrane translocase subunit Tim17/Tim22/Tim23 family protein | chr2:17590642-17591591 FORWARDweakly similar to ( 164) loc_os02g48610 12002.m77845 protein protein translocase/ protein transporter, putative, expressed evidence_code:10F0H1E1IEG genomic_reference:SL2.40ch10 gene_region:59747948-59751439…	Mitochondrial protein translocase family
29.3.3	protein.targeting.chloroplast	solyc09g031780.2.1	nearly identical (1139) AT1G06950 | Symbols: ATTIC110, TIC110 | TIC110 (TRANSLOCON AT THE INNER ENVELOPE MEMBRANE OF CHLOROPLASTS 110) | chr1:2130303-2135563 REVERSEhighly similar to ( 946) loc_os10g35010 12010.m06324 protein ATTIC110/TIC110, putative, expressed genomic_reference:SL2.40ch09 gene_region:23850782-23867903 transcript_region:SL2.40ch09:23850782..23867903- functional_description:"Tic1…	Tic110 family transporter chloroplast inner envelope protein Tic110
29.3.3	protein.targeting.chloroplast	solyc09g074940.1.1	highly similar to ( 906) AT4G02510 | Symbols: TOC159, TOC86, PPI2, TOC160, ATTOC159 | TOC159 (TRANSLOCON AT THE OUTER ENVELOPE MEMBRANE OF CHLOROPLASTS 159); transmembrane receptor | chr4:1104766-1109360 FORWARDweakly similar to ( 106) TOC34_PEA Translocase of chloroplast 34 (EC 3.6.5.-) (34 kDa chloroplast outer envelope protein) (GTP-binding protein OEP34) (GTP-binding protein IAP34) - Pisum sa…	Translocase of chloroplast 90, chloroplastic
29.3.4.4	protein.targeting.secretory pathway.plasma membrane	solyc03g007740.2.1	moderately similar to ( 293) AT4G11220 | Symbols: BTI2 | BTI2 (VIRB2-INTERACTING PROTEIN 2) | chr4:6838176-6839578 REVERSEmoderately similar to ( 308) loc_os05g45050 12005.m083785 protein seed maturation protein, putative, expressed Reticulon genomic_reference:SL2.40ch03 gene_region:2271270-2273817 transcript_region:SL2.40ch03:2271270..2273817+ go_terms:GO:0005783 functional_description:"Reticulo…	Reticulon family protein
29.3.4.99	protein.targeting.secretory pathway.unspecified	solyc01g008000.2.1	moderately similar to ( 362) AT1G10630 | Symbols: ATARFA1F | ATARFA1F (ARABIDOPSIS THALIANA ADP-RIBOSYLATION FACTOR A1F); GTP binding / copper ion binding / phospholipase activator/ protein binding | chr1:3513189-3514230 REVERSEmoderately similar to ( 363) ARF2_ORYSA ADP-ribosylation factor 2 - Oryza sativa (Rice)moderately similar to ( 367) loc_os01g16030 12001.m150547 protein ADP-ribosylation f…	ADP-ribosylation factor
29.3.4.99	protein.targeting.secretory pathway.unspecified	solyc01g100870.2.1	moderately similar to ( 321) AT2G47170 | Symbols: ARF1A1C | ARF1A1C; GTP binding / phospholipase activator/ protein binding | chr2:19367264-19368518 FORWARDmoderately similar to ( 315) ARF_VIGUN ADP-ribosylation factor - Vigna unguiculata (Cowpea)moderately similar to ( 320) loc_os07g12200 12007.m05673 protein ADP-ribosylation factor 1, putative, expressed ARF Arf1_5_like Arf6 Arf Arf_Arl Arl1 Ar…	ADP-ribosylation factor
29.3.4.99	protein.targeting.secretory pathway.unspecified	solyc05g005190.2.1	moderately similar to ( 364) AT1G10630 | Symbols: ATARFA1F | ATARFA1F (ARABIDOPSIS THALIANA ADP-RIBOSYLATION FACTOR A1F); GTP binding / copper ion binding / phospholipase activator/ protein binding | chr1:3513189-3514230 REVERSEmoderately similar to ( 364) ARF2_ORYSA ADP-ribosylation factor 2 - Oryza sativa (Rice)moderately similar to ( 366) loc_os05g41060 12005.m083767 protein ADP-ribosylation f…	ADP-ribosylation factor
29.3.4.99	protein.targeting.secretory pathway.unspecified	solyc01g100860.2.1	moderately similar to ( 367) AT3G62290 | Symbols: ATARFA1E | ATARFA1E (ADP-ribosylation factor A1E); GTP binding / phospholipase activator/ protein binding | chr3:23052287-23053545 FORWARDmoderately similar to ( 360) ARF2_ORYSA ADP-ribosylation factor 2 - Oryza sativa (Rice)moderately similar to ( 362) loc_os01g16030 12001.m150547 protein ADP-ribosylation factor, putative, expressed ARF Arf1_5_li…	ADP-ribosylation factor
29.4	protein.postranslational modification	solyc11g013090.1.1	weakly similar to ( 107) AT5G35370 | Symbols: | ATP binding / carbohydrate binding / kinase/ protein kinase/ protein serine/threonine kinase/ protein tyrosine kinase/ sugar binding | chr5:13588564-13591182 REVERSEweakly similar to ( 128) loc_os09g28180 12009.m05969 protein D-mannose binding lectin family protein, expressedMrcB Transgly MrcA mtgA PbpC mrcA evidence_code:10F0H1E1IEG genomic_referen…	Monofunctional biosynthetic peptidoglycan transglycosylase
29.4	protein.postranslational modification	solyc08g068230.2.1	highly similar to ( 576) AT5G25630 | Symbols: | pentatricopeptide (PPR) repeat-containing protein | chr5:8947426-8949424 FORWARDweakly similar to ( 196) RF1_ORYSA Rf1 protein, mitochondrial precursor (PPR protein) (Fertility restorer) (Restorer for CMS) - Oryza sativa (Rice)moderately similar to ( 499) loc_os01g12810 12001.m150518 protein leaf protein, putative, expressed genomic_reference:SL2.40…	Pentatricopeptide repeat-containing protein
29.4.1.57	protein.postranslational modification.kinase.receptor like cytoplasmatic kinase VII	solyc11g013090.1.1	weakly similar to ( 107) AT5G35370 | Symbols: | ATP binding / carbohydrate binding / kinase/ protein kinase/ protein serine/threonine kinase/ protein tyrosine kinase/ sugar binding | chr5:13588564-13591182 REVERSEweakly similar to ( 128) loc_os09g28180 12009.m05969 protein D-mannose binding lectin family protein, expressedMrcB Transgly MrcA mtgA PbpC mrcA evidence_code:10F0H1E1IEG genomic_referen…	Monofunctional biosynthetic peptidoglycan transglycosylase
29.5	protein.degradation	solyc12g010040.1.1	highly similar to ( 720) AT4G30920 | Symbols: | cytosol aminopeptidase family protein | chr4:15046589-15049304 REVERSEhighly similar to ( 744) AMPL_SOLTU Leucine aminopeptidase, chloroplast precursor (EC 3.4.11.1) (LAP) (Leucyl aminopeptidase) (Proline aminopeptidase) (EC 3.4.11.5) (Prolyl aminopeptidase) - Solanum tuberosum (Potato)highly similar to ( 689) loc_os02g55140 12002.m10540 protein leu…	Leucyl aminopeptidase
29.5	protein.degradation	solyc09g010930.2.1	moderately similar to ( 422) AT2G37660 | Symbols: | binding / catalytic/ coenzyme binding | chr2:15795481-15796977 REVERSEmoderately similar to ( 420) loc_os03g60740 12003.m10963 protein NAD-dependent epimerase/dehydratase, putative, expressed genomic_reference:SL2.40ch09 gene_region:4264025-4269432 transcript_region:SL2.40ch09:4264025..4269432- go_terms:GO:0005507 functional_description:"NAD-dep…	NAD-dependent epimerase/dehydratase
29.5	protein.degradation	solyc08g081250.2.1	nearly identical (1533) AT1G63770 | Symbols: | peptidase M1 family protein | chr1:23657791-23663476 REVERSEnearly identical (1490) loc_os08g44860 12008.m080051 protein aminopeptidase N, putative, expressed PepN Peptidase_M1 genomic_reference:SL2.40ch08 gene_region:61469375-61478079 transcript_region:SL2.40ch08:61469375..61478079- go_terms:GO:0004222 functional_description:"Aminopeptidase N (AHRD …	Aminopeptidase N
29.5	protein.degradation	solyc01g007490.2.1	moderately similar to ( 317) ATCG00670 | Symbols: CLPP1, PCLPP | Encodes the only ClpP (caseinolytic protease) encoded within the plastid genome. Contains a highly conserved catalytic triad of Ser-type proteases (Ser-His-Asp). Part of the 350 kDa chloroplast Clp complex. The name reflects nomenclature described in Adam et. al (2001). | chrC:69910-71882 REVERSEmoderately similar to ( 332) CLPP_TOB…	ATP-dependent Clp protease proteolytic subunit
29.5	protein.degradation	solyc08g079620.2.1	moderately similar to ( 379) AT1G12410 | Symbols: CLPR2, NCLPP2, CLP2 | CLP2 (CLP PROTEASE PROTEOLYTIC SUBUNIT 2); serine-type endopeptidase | chr1:4223099-4224954 FORWARDweakly similar to ( 190) CLPP_CHLVU ATP-dependent Clp protease proteolytic subunit (EC 3.4.21.92) (Endopeptidase Clp) - Chlorella vulgaris (Green alga)moderately similar to ( 342) loc_os06g04530 12006.m05183 protein ATP-dependen…	ATP-dependent Clp protease proteolytic subunit
29.5.3	protein.degradation.cysteine protease	solyc12g088670.1.1	highly similar to ( 569) AT1G47128 | Symbols: RD21, RD21A | RD21 (responsive to dehydration 21); cysteine-type endopeptidase/ cysteine-type peptidase | chr1:17283139-17285609 REVERSEhighly similar to ( 560) ORYA_ORYSA Oryzain alpha chain precursor (EC 3.4.22.-) - Oryza sativa (Rice)moderately similar to ( 486) loc_os04g57440 12004.m101443 protein cysteine protease 1 precursor, putative, expressed…	Cathepsin B-like cysteine proteinase
29.5.4	protein.degradation.aspartate protease	solyc07g051850.2.1	highly similar to ( 721) AT1G11910 | Symbols: | aspartyl protease family protein | chr1:4017119-4019874 REVERSEhighly similar to ( 670) ASPR1_ORYSA Aspartic proteinase oryzasin-1 precursor (EC 3.4.23.-) - Oryza sativa (Rice)highly similar to ( 670) loc_os05g49200 12005.m27639 protein aspartic proteinase oryzasin-1 precursor, putative, expressed Asp genomic_reference:SL2.40ch07 gene_region:5771350…	Aspartic proteinase
29.5.4	protein.degradation.aspartate protease	solyc02g080880.2.1	highly similar to ( 798) AT1G11910 | Symbols: | aspartyl protease family protein | chr1:4017119-4019874 REVERSEhighly similar to ( 735) ASPR1_ORYSA Aspartic proteinase oryzasin-1 precursor (EC 3.4.23.-) - Oryza sativa (Rice)highly similar to ( 735) loc_os05g49200 12005.m27639 protein aspartic proteinase oryzasin-1 precursor, putative, expressed Asp genomic_reference:SL2.40ch02 gene_region:3955355…	Aspartic proteinase
29.5.5	protein.degradation.serine protease	solyc03g118340.2.1	nearly identical (1316) AT5G50920 | Symbols: CLPC, ATHSP93-V, HSP93-V, DCA1, CLPC1 | CLPC1; ATP binding / ATP-dependent peptidase/ ATPase | chr5:20715710-20719800 REVERSEnearly identical (1342) CLPC_PEA ATP-dependent Clp protease ATP-binding subunit clpC homolog, chloroplast precursor - Pisum sativum (Garden pea)nearly identical (1292) loc_os04g32560 12004.m101433 protein ATP-dependent Clp protea…	ATP-dependent clp protease ATP-binding subunit
29.5.5	protein.degradation.serine protease	solyc12g042060.1.1	nearly identical (1352) AT5G50920 | Symbols: CLPC, ATHSP93-V, HSP93-V, DCA1, CLPC1 | CLPC1; ATP binding / ATP-dependent peptidase/ ATPase | chr5:20715710-20719800 REVERSEnearly identical (1387) CLPC_PEA ATP-dependent Clp protease ATP-binding subunit clpC homolog, chloroplast precursor - Pisum sativum (Garden pea)nearly identical (1341) loc_os04g32560 12004.m101433 protein ATP-dependent Clp protea…	ATP-dependent clp protease ATP-binding subunit
29.5.5	protein.degradation.serine protease	solyc01g100520.2.1	moderately similar to ( 454) AT1G02560 | Symbols: CLPP5, NCLPP5, NCLPP1 | CLPP5 (NUCLEAR ENCODED CLP PROTEASE 5); serine-type endopeptidase | chr1:538000-539805 FORWARDweakly similar to ( 172) CLPP_CHLVU ATP-dependent Clp protease proteolytic subunit (EC 3.4.21.92) (Endopeptidase Clp) - Chlorella vulgaris (Green alga)moderately similar to ( 394) loc_os03g19510 12003.m07368 protein ATP-dependent C…	ATP-dependent Clp protease proteolytic subunit
29.5.7	protein.degradation.metalloprotease	solyc07g055320.2.1	highly similar to ( 981) AT2G30950 | Symbols: VAR2, FTSH2 | VAR2 (VARIEGATED 2); ATP-dependent peptidase/ ATPase/ metallopeptidase/ zinc ion binding | chr2:13174692-13177064 FORWARDmoderately similar to ( 469) FTSH_TOBAC Cell division protease ftsH homolog, chloroplast precursor (EC 3.4.24.-) (DS9) - Nicotiana tabacum (Common tobacco)highly similar to ( 985) loc_os06g45820 12006.m32143 protein Os…	ATP-dependent Zn protease cell division protein FtsH homolog
29.5.9	protein.degradation.AAA type	solyc06g074980.2.1	nearly identical (1453) AT5G03340 | Symbols: | cell division cycle protein 48, putative / CDC48, putative | chr5:810091-813133 REVERSEnearly identical (1514) CDC48_CAPAN Cell division cycle protein 48 homolog - Capsicum annuum (Bell pepper)nearly identical (1419) loc_os03g05730 12003.m06095 protein cell division control protein 48 homolog E, putative, expressed SpoVK PRK03992 RPT1 AAA HflB hflB C…	26S protease regulatory subunit 6B homolog
29.5.9	protein.degradation.AAA type	solyc11g069720.1.1	nearly identical (1421) AT3G53230 | Symbols: | cell division cycle protein 48, putative / CDC48, putative | chr3:19723416-19726489 FORWARDnearly identical (1515) CDC48_CAPAN Cell division cycle protein 48 homolog - Capsicum annuum (Bell pepper)nearly identical (1396) loc_os03g05730 12003.m06095 protein cell division control protein 48 homolog E, putative, expressed SpoVK RPT1 PRK03992 AAA HflB hf…	26S protease regulatory subunit 6B homolog
29.5.9	protein.degradation.AAA type	solyc10g084050.1.1	nearly identical (1439) AT5G03340 | Symbols: | cell division cycle protein 48, putative / CDC48, putative | chr5:810091-813133 REVERSEnearly identical (1449) CDC48_SOYBN Cell division cycle protein 48 homolog (Valosin-containing protein homolog) (VCP) - Glycine max (Soybean)nearly identical (1425) loc_os03g05730 12003.m06095 protein cell division control protein 48 homolog E, putative, expressed …	26S protease regulatory subunit 6B homolog
29.5.11.1	protein.degradation.ubiquitin.ubiquitin	solyc01g096290.2.1	moderately similar to ( 233) AT3G52590 | Symbols: UBQ1, EMB2167, ERD16, HAP4 | UBQ1 (UBIQUITIN EXTENSION PROTEIN 1); protein binding / structural constituent of ribosome | chr3:19505668-19506681 FORWARDweakly similar to ( 144) UBIQ_WHEAT Ubiquitin - Triticum aestivum (Wheat)moderately similar to ( 232) loc_os09g39500 12009.m60242 protein ubiquitin fusion protein, putative, expressed Ubiquitin UBQ…	Ubiquitin
29.5.11.1	protein.degradation.ubiquitin.ubiquitin	solyc08g083120.2.1	moderately similar to ( 233) AT3G52590 | Symbols: UBQ1, EMB2167, ERD16, HAP4 | UBQ1 (UBIQUITIN EXTENSION PROTEIN 1); protein binding / structural constituent of ribosome | chr3:19505668-19506681 FORWARDweakly similar to ( 144) UBIQ_WHEAT Ubiquitin - Triticum aestivum (Wheat)moderately similar to ( 232) loc_os09g39500 12009.m60242 protein ubiquitin fusion protein, putative, expressed Ubiquitin UBQ…	Ubiquitin
29.5.11.1	protein.degradation.ubiquitin.ubiquitin	solyc11g005640.1.1	moderately similar to ( 226) AT4G05050 | Symbols: UBQ11 | UBQ11 (UBIQUITIN 11); protein binding | chr4:2588271-2588960 REVERSEweakly similar to ( 101) UBIQ_WHEAT Ubiquitin - Triticum aestivum (Wheat)moderately similar to ( 228) loc_os04g53620 12004.m101663 protein polyubiquitin OUB2, putative, expressed Ubiquitin evidence_code:10F0H1E0IEG genomic_reference:SL2.40ch11 gene_region:486068-487283 tra…	Ubiquitin
29.5.11.1	protein.degradation.ubiquitin.ubiquitin	solyc08g008590.2.1	moderately similar to ( 227) AT3G52590 | Symbols: UBQ1, EMB2167, ERD16, HAP4 | UBQ1 (UBIQUITIN EXTENSION PROTEIN 1); protein binding / structural constituent of ribosome | chr3:19505668-19506681 FORWARDweakly similar to ( 136) UBIQ_WHEAT Ubiquitin - Triticum aestivum (Wheat)moderately similar to ( 226) loc_os09g39500 12009.m60242 protein ubiquitin fusion protein, putative, expressed Ubiquitin Ned…	Ubiquitin
29.5.11.1	protein.degradation.ubiquitin.ubiquitin	solyc10g006480.1.1	highly similar to ( 787) AT4G05320 | Symbols: UBQ10 | UBQ10 (POLYUBIQUITIN 10); protein binding | chr4:2718559-2719932 FORWARDweakly similar to ( 134) UBIQ_WHEAT Ubiquitin - Triticum aestivum (Wheat)highly similar to ( 783) loc_os06g46770 12006.m091761 protein polyubiquitin containing 7 ubiquitin monomers, putative, expressed Ubiquitin UBQ Nedd8 ubiquitin UBL evidence_code:10F1H1E1IEG genomic_ref…	Ubiquitin
29.5.11.1	protein.degradation.ubiquitin.ubiquitin	solyc12g099030.1.1	moderately similar to ( 256) AT3G62250 | Symbols: UBQ5 | UBQ5 (ubiquitin 5); protein binding / structural constituent of ribosome | chr3:23037138-23037611 FORWARDweakly similar to ( 153) UBIQ_WHEAT Ubiquitin - Triticum aestivum (Wheat)moderately similar to ( 251) loc_os01g22490 12001.m08729 protein 40S ribosomal protein S27a, putative, expressed Ubiquitin UBQ Nedd8 ubiquitin UBL Ribosomal_S27 evi…	Ubiquitin
29.5.11.1	protein.degradation.ubiquitin.ubiquitin	solyc10g005560.2.1	moderately similar to ( 237) AT1G31340 | Symbols: RUB1, NEDD8, ATRUB1 | RUB1 (RELATED TO UBIQUITIN 1); protein binding | chr1:11218076-11219417 REVERSEweakly similar to ( 136) UBIQ_WHEAT Ubiquitin - Triticum aestivum (Wheat)moderately similar to ( 236) loc_os09g25320 12009.m05684 protein polyubiquitin 2, putative, expressed Ubiquitin Nedd8 UBQ ubiquitin UBL genomic_reference:SL2.40ch10 gene_regio…	Bi-ubiquitin
29.5.11.1	protein.degradation.ubiquitin.ubiquitin	solyc11g005670.1.1	highly similar to ( 784) AT4G05320 | Symbols: UBQ10 | UBQ10 (POLYUBIQUITIN 10); protein binding | chr4:2718559-2719932 FORWARDweakly similar to ( 134) UBIQ_WHEAT Ubiquitin - Triticum aestivum (Wheat)highly similar to ( 912) loc_os06g46770 12006.m091761 protein polyubiquitin containing 7 ubiquitin monomers, putative, expressed Ubiquitin UBQ ubiquitin Nedd8 UBL evidence_code:10F0H1E1IEG genomic_ref…	Ubiquitin
29.5.11.1	protein.degradation.ubiquitin.ubiquitin	solyc03g082570.2.1	moderately similar to ( 233) AT3G52590 | Symbols: UBQ1, EMB2167, ERD16, HAP4 | UBQ1 (UBIQUITIN EXTENSION PROTEIN 1); protein binding / structural constituent of ribosome | chr3:19505668-19506681 FORWARDweakly similar to ( 144) UBIQ_WHEAT Ubiquitin - Triticum aestivum (Wheat)moderately similar to ( 232) loc_os09g39500 12009.m60242 protein ubiquitin fusion protein, putative, expressed Ubiquitin UBQ…	Ubiquitin
29.5.11.1	protein.degradation.ubiquitin.ubiquitin	solyc01g056940.2.1	moderately similar to ( 242) AT3G62250 | Symbols: UBQ5 | UBQ5 (ubiquitin 5); protein binding / structural constituent of ribosome | chr3:23037138-23037611 FORWARDweakly similar to ( 148) UBIQ_WHEAT Ubiquitin - Triticum aestivum (Wheat)moderately similar to ( 243) loc_os01g22490 12001.m08729 protein 40S ribosomal protein S27a, putative, expressed Ubiquitin UBQ Nedd8 ubiquitin UBL Ribosomal_S27 gen…	Ubiquitin
29.5.11.1	protein.degradation.ubiquitin.ubiquitin	solyc12g098940.1.1	moderately similar to ( 248) AT3G62250 | Symbols: UBQ5 | UBQ5 (ubiquitin 5); protein binding / structural constituent of ribosome | chr3:23037138-23037611 FORWARDweakly similar to ( 148) UBIQ_WHEAT Ubiquitin - Triticum aestivum (Wheat)moderately similar to ( 243) loc_os01g22490 12001.m08729 protein 40S ribosomal protein S27a, putative, expressed Ubiquitin UBQ Nedd8 ubiquitin Ribosomal_S27 UBL evi…	Ubiquitin
29.5.11.1	protein.degradation.ubiquitin.ubiquitin	solyc07g064130.1.1	highly similar to ( 783) AT4G05320 | Symbols: UBQ10 | UBQ10 (POLYUBIQUITIN 10); protein binding | chr4:2718559-2719932 FORWARDweakly similar to ( 134) UBIQ_WHEAT Ubiquitin - Triticum aestivum (Wheat)highly similar to ( 780) loc_os06g46770 12006.m091761 protein polyubiquitin containing 7 ubiquitin monomers, putative, expressed Ubiquitin UBQ Nedd8 ubiquitin UBL evidence_code:10F1H1E1IEG genomic_ref…	Ubiquitin
29.5.11.3	protein.degradation.ubiquitin.E2	solyc10g083120.1.1	moderately similar to ( 279) AT3G52560 | Symbols: UEV1D-4 | UEV1D-4 (UBIQUITIN E2 VARIANT 1D-4); protein binding / ubiquitin-protein ligase | chr3:19494678-19495331 REVERSEmoderately similar to ( 266) loc_os09g12570 12009.m04519 protein ubiquitin-conjugating enzyme spm2, putative, expressed COG5078 evidence_code:10F1H1E1IEG genomic_reference:SL2.40ch10 gene_region:62310434-62314944 transcript_reg…	Ubiquitin-conjugating enzyme family protein-like
29.5.11.3	protein.degradation.ubiquitin.E2	solyc01g007860.2.1	moderately similar to ( 282) AT3G52560 | Symbols: UEV1D-4 | UEV1D-4 (UBIQUITIN E2 VARIANT 1D-4); protein binding / ubiquitin-protein ligase | chr3:19494678-19495331 REVERSEmoderately similar to ( 266) loc_os09g12570 12009.m04519 protein ubiquitin-conjugating enzyme spm2, putative, expressed COG5078 genomic_reference:SL2.40ch01 gene_region:2018307-2022494 transcript_region:SL2.40ch01:2018307..2022…	Ubiquitin-conjugating enzyme family protein-like
29.5.11.4.2	protein.degradation.ubiquitin.E3.RING	solyc05g007820.2.1	weakly similar to ( 177) AT1G14180 | Symbols: | protein binding / zinc ion binding | chr1:4847976-4848970 FORWARDweakly similar to ( 145) loc_os10g26610 12010.m05600 protein mandelonitrile lyase, putative, expressed genomic_reference:SL2.40ch05 gene_region:2261637-2262966 transcript_region:SL2.40ch05:2261637..2262966+ go_terms:GO:0008270 functional_description:"At1g19680-like protein (Fragment) (…	At1g19680-like protein
29.5.11.20	protein.degradation.ubiquitin.proteasom	solyc06g074980.2.1	nearly identical (1453) AT5G03340 | Symbols: | cell division cycle protein 48, putative / CDC48, putative | chr5:810091-813133 REVERSEnearly identical (1514) CDC48_CAPAN Cell division cycle protein 48 homolog - Capsicum annuum (Bell pepper)nearly identical (1419) loc_os03g05730 12003.m06095 protein cell division control protein 48 homolog E, putative, expressed SpoVK PRK03992 RPT1 AAA HflB hflB C…	26S protease regulatory subunit 6B homolog
29.5.11.20	protein.degradation.ubiquitin.proteasom	solyc08g016510.2.1	moderately similar to ( 445) AT3G14290 | Symbols: PAE2 | PAE2; endopeptidase/ peptidase/ threonine-type endopeptidase | chr3:4764364-4766381 FORWARDmoderately similar to ( 451) PSA5_SOYBN Proteasome subunit alpha type 5 (EC 3.4.25.1) (20S proteasome alpha subunit E) (20S proteasome subunit alpha-5) - Glycine max (Soybean)moderately similar to ( 444) loc_os11g40140 12011.m28848 protein proteasome …	Proteasome subunit alpha type
29.5.11.20	protein.degradation.ubiquitin.proteasom	solyc02g070510.2.1	moderately similar to ( 442) AT3G14290 | Symbols: PAE2 | PAE2; endopeptidase/ peptidase/ threonine-type endopeptidase | chr3:4764364-4766381 FORWARDmoderately similar to ( 450) PSA5_SOYBN Proteasome subunit alpha type 5 (EC 3.4.25.1) (20S proteasome alpha subunit E) (20S proteasome subunit alpha-5) - Glycine max (Soybean)moderately similar to ( 446) loc_os11g40140 12011.m28848 protein proteasome …	Proteasome subunit alpha type
29.5.11.20	protein.degradation.ubiquitin.proteasom	solyc11g069720.1.1	nearly identical (1421) AT3G53230 | Symbols: | cell division cycle protein 48, putative / CDC48, putative | chr3:19723416-19726489 FORWARDnearly identical (1515) CDC48_CAPAN Cell division cycle protein 48 homolog - Capsicum annuum (Bell pepper)nearly identical (1396) loc_os03g05730 12003.m06095 protein cell division control protein 48 homolog E, putative, expressed SpoVK RPT1 PRK03992 AAA HflB hf…	26S protease regulatory subunit 6B homolog
29.5.11.20	protein.degradation.ubiquitin.proteasom	solyc01g099760.2.1	highly similar to ( 733) AT3G05530 | Symbols: RPT5A, ATS6A.2 | RPT5A (REGULATORY PARTICLE TRIPLE-A ATPASE 5A); ATPase/ calmodulin binding | chr3:1603540-1605993 FORWARDhighly similar to ( 733) PRS6A_BRACM 26S protease regulatory subunit 6A homolog (TAT-binding protein homolog 1) (TBP-1) - Brassica campestris (Field mustard)highly similar to ( 726) loc_os06g07630 12006.m05485 protein 26S protease …	26S protease regulatory subunit 6A homolog
29.5.11.20	protein.degradation.ubiquitin.proteasom	solyc07g016200.2.1	moderately similar to ( 381) AT4G31300 | Symbols: PBA1 | PBA1; endopeptidase/ peptidase/ threonine-type endopeptidase | chr4:15188927-15190935 FORWARDmoderately similar to ( 394) PSB6_TOBAC Proteasome subunit beta type 6 precursor (EC 3.4.25.1) (Proteasome delta chain) (Tobacco cryptogein-induced protein 7) (tcI 7) - Nicotiana tabacum (Common tobacco)moderately similar to ( 363) loc_os06g04800 12…	Proteasome subunit beta type
29.5.11.20	protein.degradation.ubiquitin.proteasom	solyc04g079200.2.1	highly similar to ( 535) AT5G23540 | Symbols: | 26S proteasome regulatory subunit, putative | chr5:7938109-7939339 FORWARDhighly similar to ( 533) loc_os05g30800 12005.m07316 protein 26S proteasome non-ATPase regulatory subunit 14, putative, expressed JAB_MPN Mov34 COG1310 genomic_reference:SL2.40ch04 gene_region:61339502-61344701 transcript_region:SL2.40ch04:61339502..61344701- go_terms:GO:00706…	26S proteasome regulatory subunit
29.5.11.20	protein.degradation.ubiquitin.proteasom	solyc10g084050.1.1	nearly identical (1439) AT5G03340 | Symbols: | cell division cycle protein 48, putative / CDC48, putative | chr5:810091-813133 REVERSEnearly identical (1449) CDC48_SOYBN Cell division cycle protein 48 homolog (Valosin-containing protein homolog) (VCP) - Glycine max (Soybean)nearly identical (1425) loc_os03g05730 12003.m06095 protein cell division control protein 48 homolog E, putative, expressed …	26S protease regulatory subunit 6B homolog
29.5.11.20	protein.degradation.ubiquitin.proteasom	solyc01g111450.2.1	moderately similar to ( 399) AT5G66140 | Symbols: PAD2 | PAD2 (PROTEASOME ALPHA SUBUNIT D 2); endopeptidase/ peptidase/ threonine-type endopeptidase | chr5:26437445-26438677 REVERSEmoderately similar to ( 409) PSA7_CICAR Proteasome subunit alpha type 7 (EC 3.4.25.1) (20S proteasome alpha subunit D) (20S proteasome subunit alpha-4) - Cicer arietinum (Chickpea) (Garbanzo)moderately similar to ( 394…	Proteasome subunit alpha type
29.5.11.20	protein.degradation.ubiquitin.proteasom	solyc11g013440.1.1	moderately similar to ( 373) AT2G39990 | Symbols: EIF2 | EIF2; translation initiation factor | chr2:16698332-16699929 REVERSEmoderately similar to ( 367) loc_os05g01450 12005.m27663 protein eukaryotic translation initiation factor 3 subunit 5, putative, expressed Mov34 evidence_code:10F1H1E1IEG genomic_reference:SL2.40ch11 gene_region:6453735-6462143 transcript_region:SL2.40ch11:6453735..6462143+…	Eukaryotic translation initiation factor 3 subunit 5
29.5.11.20	protein.degradation.ubiquitin.proteasom	solyc10g008010.2.1	moderately similar to ( 422) AT1G16470 | Symbols: PAB1 | PAB1 (PROTEASOME SUBUNIT PAB1); endopeptidase/ peptidase/ threonine-type endopeptidase | chr1:5623122-5625439 FORWARDmoderately similar to ( 413) PSA2_ORYSA Proteasome subunit alpha type 2 (EC 3.4.25.1) (20S proteasome alpha subunit B) (20S proteasome subunit alpha-2) - Oryza sativa (Rice)moderately similar to ( 414) loc_os02g42320 12002.m0…	Proteasome subunit alpha type
29.6	protein.folding	solyc12g009250.1.1	moderately similar to ( 274) AT5G20720 | Symbols: CPN20, CPN10, CHCPN10, ATCPN21, CPN21 | CPN20 (CHAPERONIN 20); calmodulin binding | chr5:7015015-7016354 FORWARDmoderately similar to ( 261) CH10C_SPIOL 20 kDa chaperonin, chloroplast precursor (Protein Cpn21) (Chloroplast protein Cpn10) (Chloroplast chaperonin 10) (Ch-CPN10) - Spinacia oleracea (Spinach)moderately similar to ( 275) loc_os09g26730…	chaperonin
29.6	protein.folding	solyc02g044030.1.1	moderately similar to ( 421) AT3G57880 | Symbols: | C2 domain-containing protein | chr3:21431198-21433519 REVERSEweakly similar to ( 197) CH62_CUCMA Chaperonin CPN60-2, mitochondrial precursor (HSP60-2) - Cucurbita maxima (Pumpkin) (Winter squash)moderately similar to ( 389) loc_os05g30750 12005.m083576 protein phosphoribosylanthranilate transferase, putative, expressed GroEL groEL groEL groEL gr…	60 kDa chaperonin
29.6	protein.folding	solyc11g069000.1.1	highly similar to ( 868) AT5G20890 | Symbols: | chaperonin, putative | chr5:7087020-7089906 REVERSEmoderately similar to ( 275) TCPE2_AVESA T-complex protein 1 subunit epsilon (TCP-1-epsilon) (CCT-epsilon) (TCP-K36) - Avena sativa (Oat)highly similar to ( 874) loc_os03g42220 12003.m35316 protein T-complex protein 1 subunit beta, putative, expressed TCP1_beta chaperonin_type_I_II cpn60 TCP1_eta Cp…	T-complex protein 1 subunit beta
29.6	protein.folding	solyc07g064950.2.1	highly similar to ( 605) AT5G55220 | Symbols: | trigger factor type chaperone family protein | chr5:22397677-22400678 FORWARDhighly similar to ( 517) loc_os06g20320 12006.m06689 protein trigger factor-like protein, putative, expressedtig Tig Trigger_C genomic_reference:SL2.40ch07 gene_region:64125602-64131741 transcript_region:SL2.40ch07:64125602..64131741+ go_terms:GO:0015031,GO:0006457 function…	Trigger factor-like protein
29.6	protein.folding	solyc07g042250.2.1	moderately similar to ( 320) AT5G20720 | Symbols: CPN20, CPN10, CHCPN10, ATCPN21, CPN21 | CPN20 (CHAPERONIN 20); calmodulin binding | chr5:7015015-7016354 FORWARDmoderately similar to ( 291) CH10C_SPIOL 20 kDa chaperonin, chloroplast precursor (Protein Cpn21) (Chloroplast protein Cpn10) (Chloroplast chaperonin 10) (Ch-CPN10) - Spinacia oleracea (Spinach)moderately similar to ( 309) loc_os06g09679…	chaperonin
29.6	protein.folding	solyc11g069790.1.1	highly similar to ( 773) AT2G28000 | Symbols: CPN60A, CH-CPN60A, SLP | CPN60A (CHAPERONIN-60ALPHA); ATP binding / protein binding | chr2:11926603-11929184 FORWARDhighly similar to ( 778) RUBA_PEA RuBisCO large subunit-binding protein subunit alpha, chloroplast precursor (60 kDa chaperonin subunit alpha) (CPN-60 alpha) - Pisum sativum (Garden pea)highly similar to ( 741) loc_os12g17910 12012.m0574…	chaperonin
29.6	protein.folding	solyc06g075010.2.1	highly similar to ( 729) AT2G28000 | Symbols: CPN60A, CH-CPN60A, SLP | CPN60A (CHAPERONIN-60ALPHA); ATP binding / protein binding | chr2:11926603-11929184 FORWARDhighly similar to ( 744) RUB1_BRANA RuBisCO large subunit-binding protein subunit alpha, chloroplast precursor (60 kDa chaperonin subunit alpha) (CPN-60 alpha) (Fragment) - Brassica napus (Rape)highly similar to ( 724) loc_os12g17910 120…	chaperonin
29.6	protein.folding	solyc05g053470.2.1	highly similar to ( 914) AT3G23990 | Symbols: HSP60, HSP60-3B | HSP60 (HEAT SHOCK PROTEIN 60); ATP binding | chr3:8669013-8672278 FORWARDhighly similar to ( 915) CH62_CUCMA Chaperonin CPN60-2, mitochondrial precursor (HSP60-2) - Cucurbita maxima (Pumpkin) (Winter squash)highly similar to ( 894) loc_os10g32550 12010.m06092 protein chaperonin CPN60-1, mitochondrial precursor, putative, expressed Gr…	chaperonin
29.6	protein.folding	solyc03g120850.2.1	highly similar to ( 857) AT1G55490 | Symbols: CPN60B, LEN1 | CPN60B (CHAPERONIN 60 BETA); ATP binding / protein binding | chr1:20715717-20718673 REVERSEhighly similar to ( 851) RUBB_PEA RuBisCO large subunit-binding protein subunit beta, chloroplast precursor (60 kDa chaperonin subunit beta) (CPN-60 beta) - Pisum sativum (Garden pea)highly similar to ( 848) loc_os06g02380 12006.m31823 protein ruB…	chaperonin
29.6	protein.folding	solyc01g088080.2.1	highly similar to ( 868) AT3G03960 | Symbols: | chaperonin, putative | chr3:1024432-1027604 FORWARDweakly similar to ( 185) TCPE2_AVESA T-complex protein 1 subunit epsilon (TCP-1-epsilon) (CCT-epsilon) (TCP-K36) - Avena sativa (Oat)highly similar to ( 911) loc_os03g59020 12003.m10803 protein T-complex protein 1 subunit theta, putative, expressed TCP1_theta chaperonin_type_I_II Cpn60_TCP1 cpn60 Gr…	T-complex protein theta subunit
29.6	protein.folding	solyc01g028810.2.1	highly similar to ( 885) AT3G13470 | Symbols: | chaperonin, putative | chr3:4389685-4392624 FORWARDhighly similar to ( 874) RUBB_PEA RuBisCO large subunit-binding protein subunit beta, chloroplast precursor (60 kDa chaperonin subunit beta) (CPN-60 beta) - Pisum sativum (Garden pea)highly similar to ( 838) loc_os06g02380 12006.m31823 protein ruBisCO large subunit-binding protein subunit beta, chlo…	chaperonin
29.7	protein.glycosylation	solyc11g042810.1.1	highly similar to ( 529) AT1G33430 | Symbols: | galactosyltransferase family protein | chr1:12124438-12126052 REVERSEhighly similar to ( 534) loc_os01g65590 12001.m12668 protein beta-1,3-galactosyltransferase sqv-2, putative, expressed Galactosyl_T evidence_code:10F0H1E1IEG genomic_reference:SL2.40ch11 gene_region:34272474-34274189 transcript_region:SL2.40ch11:34272474..34274189+ go_terms:GO:0016…	Beta-1 3-galactosyltransferase 6
30.3	signalling.calcium	solyc03g098050.2.1	moderately similar to ( 233) AT2G27030 | Symbols: CAM5 | CAM5 (CALMODULIN 5); calcium ion binding | chr2:11532719-11533060 FORWARDmoderately similar to ( 232) CALM3_PETHY Calmodulin-related protein - Petunia hybrida (Petunia)moderately similar to ( 226) loc_os07g48780 12007.m29366 protein calmodulin, putative, expressed FRQ1 genomic_reference:SL2.40ch03 gene_region:53844509-53847335 transcript_re…	Calmodulin 3 protein
30.3	signalling.calcium	solyc11g072240.1.1	moderately similar to ( 247) AT2G27030 | Symbols: CAM5 | CAM5 (CALMODULIN 5); calcium ion binding | chr2:11532719-11533060 FORWARDmoderately similar to ( 244) CALM3_PETHY Calmodulin-related protein - Petunia hybrida (Petunia)moderately similar to ( 236) loc_os07g48780 12007.m29366 protein calmodulin, putative, expressed FRQ1 evidence_code:10F1H1E1IEG genomic_reference:SL2.40ch11 gene_region:52538…	Calmodulin 2
30.3	signalling.calcium	solyc03g118040.2.1	highly similar to ( 613) AT5G61790 | Symbols: CNX1, ATCNX1 | calnexin 1 (CNX1) | chr5:24827394-24829642 REVERSEhighly similar to ( 613) CALX_SOYBN Calnexin homolog precursor - Glycine max (Soybean)highly similar to ( 573) loc_os04g32950 12004.m78935 protein calnexin homolog precursor, putative, expressed Calreticulin genomic_reference:SL2.40ch03 gene_region:61077682-61081165 transcript_region:SL2…	Calcium-binding protein Calnexin
30.3	signalling.calcium	solyc10g081170.1.1	moderately similar to ( 248) AT2G27030 | Symbols: CAM5 | CAM5 (CALMODULIN 5); calcium ion binding | chr2:11532719-11533060 FORWARDmoderately similar to ( 246) CALM3_PETHY Calmodulin-related protein - Petunia hybrida (Petunia)moderately similar to ( 238) loc_os07g48780 12007.m29366 protein calmodulin, putative, expressed FRQ1 evidence_code:10F1H1E1IEG genomic_reference:SL2.40ch10 gene_region:61626…	Calmodulin-2
30.3	signalling.calcium	solyc12g099990.1.1	moderately similar to ( 247) AT2G27030 | Symbols: CAM5 | CAM5 (CALMODULIN 5); calcium ion binding | chr2:11532719-11533060 FORWARDmoderately similar to ( 244) CALM3_PETHY Calmodulin-related protein - Petunia hybrida (Petunia)moderately similar to ( 236) loc_os07g48780 12007.m29366 protein calmodulin, putative, expressed FRQ1 evidence_code:10F1H1E1IEG genomic_reference:SL2.40ch12 gene_region:65249…	Calmodulin 2
30.3	signalling.calcium	solyc10g079240.1.1	weakly similar to ( 138) AT5G03960 | Symbols: IQD12 | IQD12 (IQ-domain 12); calmodulin binding | chr5:1068333-1069683 REVERSEvery weakly similar to (80.5) loc_os03g23960 12003.m07742 protein SF16-like protein, putative, expressed evidence_code:10F0H1E0IEG genomic_reference:SL2.40ch10 gene_region:60140568-60142797 transcript_region:SL2.40ch10:60140568..60142797+ functional_description:"Calmodulin …	Calmodulin binding protein
30.3	signalling.calcium	solyc10g077010.1.1	moderately similar to ( 247) AT2G27030 | Symbols: CAM5 | CAM5 (CALMODULIN 5); calcium ion binding | chr2:11532719-11533060 FORWARDmoderately similar to ( 244) CALM3_PETHY Calmodulin-related protein - Petunia hybrida (Petunia)moderately similar to ( 236) loc_os07g48780 12007.m29366 protein calmodulin, putative, expressed FRQ1 evidence_code:10F1H1E1IEG genomic_reference:SL2.40ch10 gene_region:59260…	Calmodulin 2
30.3	signalling.calcium	solyc01g008950.2.1	moderately similar to ( 246) AT2G27030 | Symbols: CAM5 | CAM5 (CALMODULIN 5); calcium ion binding | chr2:11532719-11533060 FORWARDmoderately similar to ( 243) CALM3_PETHY Calmodulin-related protein - Petunia hybrida (Petunia)moderately similar to ( 235) loc_os07g48780 12007.m29366 protein calmodulin, putative, expressed FRQ1 genomic_reference:SL2.40ch01 gene_region:2960056-2963201 transcript_regi…	Calmodulin 5/6/7/8-like protein
30.5	signalling.G-proteins	solyc01g104680.2.1	moderately similar to ( 428) AT5G55190 | Symbols: RAN3, ATRAN3 | RAN3 (RAN GTPASE 3); GTP binding / GTPase/ protein binding | chr5:22392285-22393957 FORWARDmoderately similar to ( 429) RANB1_TOBAC GTP-binding nuclear protein Ran-B1 - Nicotiana tabacum (Common tobacco)moderately similar to ( 408) loc_os01g42530 12001.m10517 protein GTP-binding nuclear protein Ran-2, putative, expressed Ran RAN Ras…	GTP-binding nuclear protein Ran-A1
30.5	signalling.G-proteins	solyc01g103380.2.1	moderately similar to ( 351) AT1G09630 | Symbols: ATRAB11C, ATRABA2A, ATRAB-A2A, RAB-A2A | ATRAB11C (ARABIDOPSIS RAB GTPASE 11C); GTP binding | chr1:3118350-3119571 REVERSEmoderately similar to ( 313) RB2BV_BETVU Ras-related protein Rab2BV - Beta vulgaris (Sugar beet)moderately similar to ( 323) loc_os05g01480 12005.m04686 protein ras-related protein Rab11C, putative, expressed Rab11_like RAB Ras…	Ras-related protein Rab-25
30.5	signalling.G-proteins	solyc02g072180.2.1	moderately similar to ( 364) AT4G18800 | Symbols: ATHSGBP, ATRAB11B, ATRABA1D | ATRABA1D (ARABIDOPSIS RAB GTPASE HOMOLOG A1D); GTP binding | chr4:10320156-10321339 REVERSEmoderately similar to ( 356) RIC2_ORYSA Ras-related protein RIC2 - Oryza sativa (Rice)moderately similar to ( 356) loc_os06g35814 12006.m08118 protein ras-related protein RIC2, putative, expressed Rab11_like RAB Ras Rab Rab5_rel…	Ras-related protein Rab-25
30.5	signalling.G-proteins	solyc09g097900.2.1	moderately similar to ( 304) AT3G07410 | Symbols: AtRABA5b | AtRABA5b (Arabidopsis Rab GTPase homolog A5b); GTP binding | chr3:2372485-2373482 REVERSEmoderately similar to ( 221) YPTC6_CHLRE Ras-related protein YPTC6 - Chlamydomonas reinhardtiimoderately similar to ( 307) loc_os08g41340 12008.m08112 protein ras-related protein ARA-4, putative, expressed Rab11_like RAB Ras Rab Rab2 Rab8_Rab10_Rab1…	Ras-related protein Rab-25
30.5	signalling.G-proteins	solyc01g100350.2.1	moderately similar to ( 347) AT3G62560 | Symbols: | GTP-binding protein, putative | chr3:23137539-23138880 FORWARDmoderately similar to ( 345) SAR1A_BRACM GTP-binding protein SAR1A - Brassica campestris (Field mustard)moderately similar to ( 345) loc_os12g37360 12012.m07521 protein GTP-binding protein SAR1A, putative, expressed Sar1 SAR Arf Arf_Arl Arl3 Arl5_Arl8 Arl1 Arl2 ARLTS1 Arl6 Arfrp1 Arf6…	ADP-ribosylation factor-like protein 3
30.5	signalling.G-proteins	solyc07g053480.2.1	moderately similar to ( 394) AT5G60860 | Symbols: AtRABA1f | AtRABA1f (Arabidopsis Rab GTPase homolog A1f); GTP binding | chr5:24484750-24485565 FORWARDmoderately similar to ( 383) RB11B_TOBAC Ras-related protein Rab11B - Nicotiana tabacum (Common tobacco)moderately similar to ( 385) loc_os05g48980 12005.m08969 protein ras-related protein Rab11B, putative, expressed Rab11_like RAB Ras Rab Rab5_re…	Ras-related protein Rab-25
30.5	signalling.G-proteins	solyc05g054150.2.1	moderately similar to ( 343) AT5G47520 | Symbols: AtRABA5a | AtRABA5a (Arabidopsis Rab GTPase homolog A5a); GTP binding | chr5:19277596-19278366 REVERSEmoderately similar to ( 247) YPTC6_CHLRE Ras-related protein YPTC6 - Chlamydomonas reinhardtiimoderately similar to ( 318) loc_os07g44040 12007.m08627 protein ras-related protein ARA-4, putative, expressed Rab11_like RAB Ras Rab Rab8_Rab10_Rab13_l…	Ras-related protein Rab-25
30.5	signalling.G-proteins	solyc03g079900.2.1	moderately similar to ( 357) AT1G07410 | Symbols: ATRABA2B, RAB-A2B, ATRAB-A2B | ATRABA2B (ARABIDOPSIS RAB GTPASE HOMOLOG A2B); GTP binding / GTPase/ protein binding | chr1:2276270-2277154 FORWARDmoderately similar to ( 356) RB11C_LOTJA Ras-related protein Rab11C - Lotus japonicusmoderately similar to ( 355) loc_os03g60870 12003.m10974 protein ras-related protein Rab11A, putative, expressed Rab11…	Ras-related protein Rab-25
30.5	signalling.G-proteins	solyc03g006270.2.1	moderately similar to ( 373) AT5G60860 | Symbols: AtRABA1f | AtRABA1f (Arabidopsis Rab GTPase homolog A1f); GTP binding | chr5:24484750-24485565 FORWARDmoderately similar to ( 370) RB11B_TOBAC Ras-related protein Rab11B - Nicotiana tabacum (Common tobacco)moderately similar to ( 365) loc_os09g15790 12009.m04840 protein ras-related protein Rab11B, putative, expressed Rab11_like RAB Ras Rab Rab5_re…	Ras-related protein Rab-25
30.5	signalling.G-proteins	solyc01g104700.2.1	moderately similar to ( 428) AT5G55190 | Symbols: RAN3, ATRAN3 | RAN3 (RAN GTPASE 3); GTP binding / GTPase/ protein binding | chr5:22392285-22393957 FORWARDmoderately similar to ( 429) RANB1_TOBAC GTP-binding nuclear protein Ran-B1 - Nicotiana tabacum (Common tobacco)moderately similar to ( 408) loc_os01g42530 12001.m10517 protein GTP-binding nuclear protein Ran-2, putative, expressed Ran RAN Ras…	GTP-binding nuclear protein Ran-A1
30.5	signalling.G-proteins	solyc03g118820.2.1	moderately similar to ( 292) AT1G73640 | Symbols: AtRABA6a | AtRABA6a (Arabidopsis Rab GTPase homolog A6a); GTP binding | chr1:27687033-27687987 FORWARDmoderately similar to ( 233) RB11B_TOBAC Ras-related protein Rab11B - Nicotiana tabacum (Common tobacco)moderately similar to ( 236) loc_os03g60870 12003.m10974 protein ras-related protein Rab11A, putative, expressed Rab11_like RAB Rab Ras Rab2 Ra…	Ras-related protein Rab-25
30.5	signalling.G-proteins	solyc05g052900.2.1	moderately similar to ( 357) AT1G07410 | Symbols: ATRABA2B, RAB-A2B, ATRAB-A2B | ATRABA2B (ARABIDOPSIS RAB GTPASE HOMOLOG A2B); GTP binding / GTPase/ protein binding | chr1:2276270-2277154 FORWARDmoderately similar to ( 355) RB2BV_BETVU Ras-related protein Rab2BV - Beta vulgaris (Sugar beet)moderately similar to ( 354) loc_os03g60870 12003.m10974 protein ras-related protein Rab11A, putative, expr…	Ras-related protein Rab-25
30.5	signalling.G-proteins	solyc05g051570.2.1	moderately similar to ( 367) AT5G10260 | Symbols: AtRABH1e | AtRABH1e (Arabidopsis Rab GTPase homolog H1e); GTP binding | chr5:3219991-3221301 FORWARDweakly similar to ( 144) RGP2_ORYSA Ras-related protein RGP2 (GTP-binding regulatory protein RGP2) - Oryza sativa (Rice)moderately similar to ( 341) loc_os07g31370 12007.m07406 protein ras-related protein Rab-6A, putative, expressed Rab6 Rab RAB Ras…	Ras-related protein Rab-6A
30.5	signalling.G-proteins	solyc04g012180.2.1	moderately similar to ( 379) AT5G65270 | Symbols: AtRABA4a | AtRABA4a (Arabidopsis Rab GTPase homolog A4a); GTP binding | chr5:26083437-26084550 FORWARDmoderately similar to ( 416) RB11D_TOBAC Ras-related protein Rab11D - Nicotiana tabacum (Common tobacco)moderately similar to ( 341) loc_os10g23100 12010.m05315 protein ras-related protein Rab11D, putative, expressed Rab11_like RAB Ras Rab Rab4 Ra…	Ras-related protein Rab-25
30.5	signalling.G-proteins	solyc06g069010.2.1	highly similar to ( 522) AT3G18130 | Symbols: RACK1C_AT | RACK1C_AT (RECEPTOR FOR ACTIVATED C KINASE 1 C); nucleotide binding | chr3:6211109-6212371 REVERSEhighly similar to ( 577) GBLP_NICPL Guanine nucleotide-binding protein subunit beta-like protein - Nicotiana plumbaginifolia (Leadwort-leaved tobacco)moderately similar to ( 473) loc_os01g49290 12001.m11115 protein guanine nucleotide-binding p…	Guanine nucleotide-binding protein beta subunit-like protein
30.5	signalling.G-proteins	solyc10g079030.1.1	moderately similar to ( 352) AT3G12160 | Symbols: ATRABA4D, RABA4D | RABA4D (RAB GTPASE HOMOLOG A4D); GTP binding | chr3:3879495-3880437 REVERSEmoderately similar to ( 329) RGP1_ORYSA Ras-related protein RGP1 (GTP-binding regulatory protein RGP1) - Oryza sativa (Rice)moderately similar to ( 329) loc_os09g10940 12009.m04357 protein ras-related protein RGP1, putative, expressed Rab11_like RAB Ras R…	Ras-related protein Rab-25
30.5	signalling.G-proteins	solyc06g005810.2.1	moderately similar to ( 338) AT1G07410 | Symbols: ATRABA2B, RAB-A2B, ATRAB-A2B | ATRABA2B (ARABIDOPSIS RAB GTPASE HOMOLOG A2B); GTP binding / GTPase/ protein binding | chr1:2276270-2277154 FORWARDmoderately similar to ( 351) RB11C_LOTJA Ras-related protein Rab11C - Lotus japonicusmoderately similar to ( 335) loc_os03g60870 12003.m10974 protein ras-related protein Rab11A, putative, expressed Rab11…	Ras-related protein Rab-25
30.5	signalling.G-proteins	solyc01g086850.2.1	moderately similar to ( 334) AT3G12160 | Symbols: ATRABA4D, RABA4D | RABA4D (RAB GTPASE HOMOLOG A4D); GTP binding | chr3:3879495-3880437 REVERSEmoderately similar to ( 346) RGP1_ORYSA Ras-related protein RGP1 (GTP-binding regulatory protein RGP1) - Oryza sativa (Rice)moderately similar to ( 346) loc_os09g10940 12009.m04357 protein ras-related protein RGP1, putative, expressed Rab11_like RAB Ras R…	Ras-related protein Rab-25
30.5	signalling.G-proteins	solyc12g040510.1.1	highly similar to ( 514) AT1G48630 | Symbols: RACK1B_AT | RACK1B_AT (RECEPTOR FOR ACTIVATED C KINASE 1 B); nucleotide binding | chr1:17981977-17983268 REVERSEhighly similar to ( 577) GBLP_NICPL Guanine nucleotide-binding protein subunit beta-like protein - Nicotiana plumbaginifolia (Leadwort-leaved tobacco)moderately similar to ( 465) loc_os01g49290 12001.m11115 protein guanine nucleotide-binding…	Guanine nucleotide-binding protein beta subunit-like protein
30.5	signalling.G-proteins	solyc12g096220.1.1	moderately similar to ( 486) AT1G31650 | Symbols: ATROPGEF14, ROPGEF14 | ROPGEF14; Rho guanyl-nucleotide exchange factor | chr1:11326474-11329767 REVERSEmoderately similar to ( 429) loc_os02g47420 12002.m33830 protein pollen-specific kinase partner protein, putative, expressed PRONE Ribosomal_L7 rpl30p Ribosomal_L30_N evidence_code:10F0H1E1IEG genomic_reference:SL2.40ch12 gene_region:63577374-635…	60S ribosomal protein L7
30.5	signalling.G-proteins	solyc01g060130.2.1	moderately similar to ( 368) AT3G62560 | Symbols: | GTP-binding protein, putative | chr3:23137539-23138880 FORWARDmoderately similar to ( 360) SAR1A_BRACM GTP-binding protein SAR1A - Brassica campestris (Field mustard)moderately similar to ( 361) loc_os01g15010 12001.m08102 protein GTP-binding protein SAR1A, putative, expressed Sar1 SAR Arf Arf_Arl Arl3 Arl5_Arl8 Arl1 Arl2 Arfrp1 ARLTS1 Arl6 Arf1…	ADP-ribosylation factor-like protein 3
30.5	signalling.G-proteins	solyc05g023800.2.1	moderately similar to ( 450) AT5G55190 | Symbols: RAN3, ATRAN3 | RAN3 (RAN GTPASE 3); GTP binding / GTPase/ protein binding | chr5:22392285-22393957 FORWARDmoderately similar to ( 453) RANB1_TOBAC GTP-binding nuclear protein Ran-B1 - Nicotiana tabacum (Common tobacco)moderately similar to ( 417) loc_os01g42530 12001.m10517 protein GTP-binding nuclear protein Ran-2, putative, expressed Ran RAN Ras…	GTP-binding nuclear protein Ran-A1
30.5	signalling.G-proteins	solyc11g012460.1.1	moderately similar to ( 347) AT5G47520 | Symbols: AtRABA5a | AtRABA5a (Arabidopsis Rab GTPase homolog A5a); GTP binding | chr5:19277596-19278366 REVERSEmoderately similar to ( 240) RB11A_LOTJA Ras-related protein Rab11A - Lotus japonicusmoderately similar to ( 318) loc_os07g44040 12007.m08627 protein ras-related protein ARA-4, putative, expressed Rab11_like RAB Ras Rab Rab8_Rab10_Rab13_like Rab4 …	Ras-related protein Rab-25
30.5	signalling.G-proteins	solyc01g088560.2.1	moderately similar to ( 358) AT2G44610 | Symbols: RAB6, ATRABH1B, ATRAB6A, RAB6A | RAB6A; GTP binding / protein binding | chr2:18411778-18413883 REVERSEweakly similar to ( 147) RGP2_ORYSA Ras-related protein RGP2 (GTP-binding regulatory protein RGP2) - Oryza sativa (Rice)moderately similar to ( 358) loc_os07g31370 12007.m07406 protein ras-related protein Rab-6A, putative, expressed Rab6 RAB Rab R…	Ras-related protein Rab-6A
30.5	signalling.G-proteins	solyc10g008840.2.1	moderately similar to ( 364) AT5G60860 | Symbols: AtRABA1f | AtRABA1f (Arabidopsis Rab GTPase homolog A1f); GTP binding | chr5:24484750-24485565 FORWARDmoderately similar to ( 363) RB11B_TOBAC Ras-related protein Rab11B - Nicotiana tabacum (Common tobacco)moderately similar to ( 359) loc_os09g15790 12009.m04840 protein ras-related protein Rab11B, putative, expressed Rab11_like RAB Ras Rab Rab5_re…	Ras-related protein Rab-25
30.5	signalling.G-proteins	solyc06g009660.2.1	moderately similar to ( 278) AT4G02080 | Symbols: ASAR1, ATSARA1C, ATSAR2 | ATSAR2 (ARABIDOPSIS THALIANA SECRETION-ASSOCIATED RAS SUPER FAMILY 2); GTP binding | chr4:921554-922547 FORWARDmoderately similar to ( 273) SAR1A_BRACM GTP-binding protein SAR1A - Brassica campestris (Field mustard)moderately similar to ( 278) loc_os01g15010 12001.m08102 protein GTP-binding protein SAR1A, putative, expres…	ADP-ribosylation factor-like protein 3
30.5	signalling.G-proteins	solyc03g078570.2.1	moderately similar to ( 362) AT5G10260 | Symbols: AtRABH1e | AtRABH1e (Arabidopsis Rab GTPase homolog H1e); GTP binding | chr5:3219991-3221301 FORWARDweakly similar to ( 147) RGP2_ORYSA Ras-related protein RGP2 (GTP-binding regulatory protein RGP2) - Oryza sativa (Rice)moderately similar to ( 338) loc_os03g09140 12003.m06420 protein ras-related protein Rab-6A, putative, expressed Rab6 RAB Rab Ras…	Ras-related protein Rab-6A
30.5	signalling.G-proteins	solyc06g076450.2.1	moderately similar to ( 362) AT1G07410 | Symbols: ATRABA2B, RAB-A2B, ATRAB-A2B | ATRABA2B (ARABIDOPSIS RAB GTPASE HOMOLOG A2B); GTP binding / GTPase/ protein binding | chr1:2276270-2277154 FORWARDmoderately similar to ( 372) RB2BV_BETVU Ras-related protein Rab2BV - Beta vulgaris (Sugar beet)moderately similar to ( 361) loc_os03g60870 12003.m10974 protein ras-related protein Rab11A, putative, expr…	Ras-related protein Rab-25
30.5	signalling.G-proteins	solyc07g055290.2.1	moderately similar to ( 347) AT1G06400 | Symbols: ARA2, ATRABA1A, ATRAB11E, ARA-2 | ARA-2; GTP binding | chr1:1951089-1952686 REVERSEmoderately similar to ( 406) YPT3_NICPL Ras-related protein YPT3 - Nicotiana plumbaginifolia (Leadwort-leaved tobacco)moderately similar to ( 351) loc_os06g35814 12006.m08118 protein ras-related protein RIC2, putative, expressed Rab11_like RAB Ras Rab Rab2 Rab4 Rab5…	Ras-related protein Rab-25
30.5	signalling.G-proteins	solyc11g010100.1.1	moderately similar to ( 388) AT5G65270 | Symbols: AtRABA4a | AtRABA4a (Arabidopsis Rab GTPase homolog A4a); GTP binding | chr5:26083437-26084550 FORWARDmoderately similar to ( 422) RB11D_TOBAC Ras-related protein Rab11D - Nicotiana tabacum (Common tobacco)moderately similar to ( 348) loc_os10g23100 12010.m05315 protein ras-related protein Rab11D, putative, expressed Rab11_like RAB Ras Rab Rab4 Ra…	Ras-related protein Rab-25
30.5	signalling.G-proteins	solyc09g098170.2.1	moderately similar to ( 327) AT2G31680 | Symbols: AtRABA5d | AtRABA5d (Arabidopsis Rab GTPase homolog A5d); GTP binding | chr2:13473781-13474957 REVERSEmoderately similar to ( 241) RB11A_LOTJA Ras-related protein Rab11A - Lotus japonicusmoderately similar to ( 328) loc_os08g41340 12008.m08112 protein ras-related protein ARA-4, putative, expressed Rab11_like RAB Ras Rab Rab8_Rab10_Rab13_like Rab1_…	Ras-related protein Rab-25
30.5	signalling.G-proteins	solyc03g064020.2.1	moderately similar to ( 363) AT3G12160 | Symbols: ATRABA4D, RABA4D | RABA4D (RAB GTPASE HOMOLOG A4D); GTP binding | chr3:3879495-3880437 REVERSEmoderately similar to ( 345) RGP1_ORYSA Ras-related protein RGP1 (GTP-binding regulatory protein RGP1) - Oryza sativa (Rice)moderately similar to ( 345) loc_os09g10940 12009.m04357 protein ras-related protein RGP1, putative, expressed Rab11_like RAB Ras R…	Ras-related protein Rab-25
30.5	signalling.G-proteins	solyc12g010790.1.1	moderately similar to ( 379) AT5G60860 | Symbols: AtRABA1f | AtRABA1f (Arabidopsis Rab GTPase homolog A1f); GTP binding | chr5:24484750-24485565 FORWARDmoderately similar to ( 372) RB11B_TOBAC Ras-related protein Rab11B - Nicotiana tabacum (Common tobacco)moderately similar to ( 379) loc_os09g15790 12009.m04840 protein ras-related protein Rab11B, putative, expressed Rab11_like RAB Ras Rab Rab5_re…	Ras-related protein Rab-25
30.5	signalling.G-proteins	solyc03g119040.2.1	highly similar to ( 526) AT1G18080 | Symbols: ATARCA, RACK1A_AT | ATARCA; nucleotide binding | chr1:6222325-6223901 FORWARDhighly similar to ( 582) GBLP_NICPL Guanine nucleotide-binding protein subunit beta-like protein - Nicotiana plumbaginifolia (Leadwort-leaved tobacco)moderately similar to ( 473) loc_os01g49290 12001.m11115 protein guanine nucleotide-binding protein beta subunit-like protein,…	Guanine nucleotide-binding protein beta subunit-like protein
30.5	signalling.G-proteins	solyc12g014080.1.1	moderately similar to ( 377) AT5G60860 | Symbols: AtRABA1f | AtRABA1f (Arabidopsis Rab GTPase homolog A1f); GTP binding | chr5:24484750-24485565 FORWARDmoderately similar to ( 412) RB11B_TOBAC Ras-related protein Rab11B - Nicotiana tabacum (Common tobacco)moderately similar to ( 373) loc_os09g15790 12009.m04840 protein ras-related protein Rab11B, putative, expressed Rab11_like RAB Ras Rab Rab5_re…	Ras-related protein Rab-25
30.5	signalling.G-proteins	solyc01g096220.2.1	moderately similar to ( 308) AT1G01200 | Symbols: ATRABA3, ATRAB-A3 | ATRABA3 (ARABIDOPSIS RAB GTPASE HOMOLOG A3); GTP binding | chr1:86715-88145 REVERSEmoderately similar to ( 279) RB11D_TOBAC Ras-related protein Rab11D - Nicotiana tabacum (Common tobacco)moderately similar to ( 275) loc_os09g10940 12009.m04357 protein ras-related protein RGP1, putative, expressed Rab11_like RAB Ras Rab Rab4 Rab…	Ras-related protein Rab-25
30.5	signalling.G-proteins	solyc01g079540.2.1	moderately similar to ( 306) AT4G02080 | Symbols: ASAR1, ATSARA1C, ATSAR2 | ATSAR2 (ARABIDOPSIS THALIANA SECRETION-ASSOCIATED RAS SUPER FAMILY 2); GTP binding | chr4:921554-922547 FORWARDmoderately similar to ( 300) SAR1A_BRACM GTP-binding protein SAR1A - Brassica campestris (Field mustard)moderately similar to ( 303) loc_os12g37360 12012.m07521 protein GTP-binding protein SAR1A, putative, expres…	ADP-ribosylation factor-like protein 3
30.7	signalling.14-3-3 proteins	solyc11g010470.1.1	moderately similar to ( 375) AT5G65430 | Symbols: GRF8, GF14 KAPPA | GRF8 (GENERAL REGULATORY FACTOR 8); protein binding / protein phosphorylated amino acid binding | chr5:26148546-26150255 REVERSEmoderately similar to ( 423) 1433D_TOBAC 14-3-3-like protein D - Nicotiana tabacum (Common tobacco)moderately similar to ( 343) loc_os08g33370 12008.m26501 protein 14-3-3-like protein, putative, express…	14-3-3 protein beta/alpha
30.7	signalling.14-3-3 proteins	solyc11g010200.1.1	moderately similar to ( 398) AT4G09000 | Symbols: GRF1, GF14 CHI | 14-3-3-like protein GF14 chi / general regulatory factor 1 (GRF1) | chr4:5775387-5777157 FORWARDmoderately similar to ( 432) 14335_SOLTU 14-3-3-like protein 16R - Solanum tuberosum (Potato)moderately similar to ( 369) loc_os08g33370 12008.m26501 protein 14-3-3-like protein, putative, expressed 14-3-3 14_3_3 BMH1 evidence_code:10F0…	14-3-3 protein beta/alpha-1
30.7	signalling.14-3-3 proteins	solyc04g076060.2.1	moderately similar to ( 378) AT5G65430 | Symbols: GRF8, GF14 KAPPA | GRF8 (GENERAL REGULATORY FACTOR 8); protein binding / protein phosphorylated amino acid binding | chr5:26148546-26150255 REVERSEmoderately similar to ( 384) 1433B_SOYBN 14-3-3-like protein B (SGF14B) (Fragment) - Glycine max (Soybean)moderately similar to ( 342) loc_os08g33370 12008.m26501 protein 14-3-3-like protein, putative, …	14-3-3 protein beta/alpha-B
30.7	signalling.14-3-3 proteins	solyc04g074510.2.1	moderately similar to ( 401) AT4G09000 | Symbols: GRF1, GF14 CHI | 14-3-3-like protein GF14 chi / general regulatory factor 1 (GRF1) | chr4:5775387-5777157 FORWARDmoderately similar to ( 421) 1433C_TOBAC 14-3-3-like protein C (14-3-3-like protein B) - Nicotiana tabacum (Common tobacco)moderately similar to ( 379) loc_os08g33370 12008.m26501 protein 14-3-3-like protein, putative, expressed 14-3-3 …	14-3-3 protein beta/alpha-B
30.7	signalling.14-3-3 proteins	solyc04g012120.2.1	moderately similar to ( 402) AT1G78300 | Symbols: GRF2, 14-3-3OMEGA, GF14 OMEGA | GRF2 (GENERAL REGULATORY FACTOR 2); protein binding / protein phosphorylated amino acid binding | chr1:29461883-29463052 FORWARDmoderately similar to ( 440) 14332_SOLTU 14-3-3-like protein RA215 - Solanum tuberosum (Potato)moderately similar to ( 375) loc_os08g33370 12008.m26501 protein 14-3-3-like protein, putative…	14-3-3 protein beta/alpha-1
30.7	signalling.14-3-3 proteins	solyc02g063070.2.1	moderately similar to ( 396) AT3G02520 | Symbols: GRF7, GF14 NU | GRF7 (GENERAL REGULATORY FACTOR 7); protein binding / protein phosphorylated amino acid binding | chr3:526800-527915 REVERSEmoderately similar to ( 403) 14331_SOLTU 14-3-3-like protein - Solanum tuberosum (Potato)moderately similar to ( 401) loc_os03g50290 12003.m35391 protein 14-3-3-like protein S94, putative, expressed 14-3-3 14_…	14-3-3 protein beta/alpha-1
31.1	cell.organisation	solyc07g005480.2.1	moderately similar to ( 494) AT5G58160 | Symbols: | actin binding | chr5:23533724-23539465 FORWARDmoderately similar to ( 456) loc_os08g17820 12008.m26828 protein actin binding protein, putative, expressed FH2 FH2 genomic_reference:SL2.40ch07 gene_region:383451-394960 transcript_region:SL2.40ch07:383451..394960- go_terms:GO:0030036 functional_description:"Formin 2B (AHRD V1 *-*- C7BGM9_PHYPA); co…	Formin 2B
31.1	cell.organisation	solyc10g054080.1.1	nearly identical (1251) AT4G39050 | Symbols: | kinesin-related protein (MKRP2) | chr4:18193462-18200148 FORWARDmoderately similar to ( 217) FLA10_CHLRE Kinesin-like protein FLA10 (Protein KHP1) - Chlamydomonas reinhardtiinearly identical (1040) loc_os10g36880 12010.m06493 protein ATP binding protein, putative, expressed KISc_CENP_E Kinesin KISc KISc KISc_KHC_KIF5 KISc_KIF4 KISc_KIF3 KISc_KIP3_lik…	Kinesin like protein
31.1	cell.organisation	solyc08g006890.2.1	highly similar to ( 861) AT4G14960 | Symbols: TUA6 | TUA6; structural constituent of cytoskeleton | chr4:8548769-8550319 REVERSEhighly similar to ( 864) TBA3_HORVU Tubulin alpha-3 chain - Hordeum vulgare (Barley)highly similar to ( 855) loc_os11g14220 12011.m28666 protein tubulin alpha-3 chain, putative, expressed alpha_tubulin COG5023 Tubulin_FtsZ beta_tubulin gamma_tubulin epsilon_tubulin Tubul…	Tubulin alpha-3 chain
31.1	cell.organisation	solyc04g011500.2.1	highly similar to ( 744) AT3G12110 | Symbols: ACT11 | ACT11 (actin-11); structural constituent of cytoskeleton | chr3:3858116-3859609 FORWARDhighly similar to ( 749) ACT11_SOLTU Actin-97 - Solanum tuberosum (Potato)highly similar to ( 744) loc_os05g01600 12005.m27520 protein actin-97, putative, expressed Actin ACTIN ACTIN COG5277 genomic_reference:SL2.40ch04 gene_region:3937899-3939826 transcript…	Actin 4
31.1	cell.organisation	solyc00g017210.1.1	highly similar to ( 745) AT3G53750 | Symbols: ACT3 | ACT3 (actin 3); structural constituent of cytoskeleton | chr3:19915924-19917371 FORWARDhighly similar to ( 729) ACT_GOSHI Actin - Gossypium hirsutum (Upland cotton)highly similar to ( 723) loc_os03g61970 12003.m11076 protein actin-3, putative, expressed Actin ACTIN ACTIN COG5277 evidence_code:10F0H1E0IEG genomic_reference:SL2.40ch00 gene_region…	Actin
31.1	cell.organisation	solyc01g104770.2.1	highly similar to ( 754) AT3G12110 | Symbols: ACT11 | ACT11 (actin-11); structural constituent of cytoskeleton | chr3:3858116-3859609 FORWARDhighly similar to ( 775) ACT13_SOLTU Actin-101 - Solanum tuberosum (Potato)highly similar to ( 761) loc_os03g61970 12003.m11076 protein actin-3, putative, expressed Actin ACTIN ACTIN COG5277 genomic_reference:SL2.40ch01 gene_region:84897783-84900619 transcri…	Actin
31.1	cell.organisation	solyc10g085020.1.1	highly similar to ( 867) AT5G23860 | Symbols: TUB8 | TUB8; structural constituent of cytoskeleton | chr5:8042962-8044528 FORWARDhighly similar to ( 872) TBB2_ORYSA Tubulin beta-2 chain (Beta-2 tubulin) - Oryza sativa (Rice)highly similar to ( 872) loc_os03g01530 12003.m05700 protein tubulin beta-2 chain, putative, expressed beta_tubulin COG5023 Tubulin_FtsZ alpha_tubulin gamma_tubulin epsilon_tub…	Tubulin beta chain
31.1	cell.organisation	solyc04g081490.2.1	highly similar to ( 840) AT1G75780 | Symbols: TUB1 | TUB1; GTP binding / GTPase/ structural molecule | chr1:28451378-28453602 REVERSEhighly similar to ( 858) TBB2_SOLTU Tubulin beta-2 chain (Beta-2 tubulin) - Solanum tuberosum (Potato)highly similar to ( 834) loc_os06g46000 12006.m31916 protein tubulin beta-3 chain, putative, expressed beta_tubulin COG5023 Tubulin_FtsZ alpha_tubulin gamma_tubulin…	Tubulin beta-1 chain
31.1	cell.organisation	solyc07g044980.2.1	moderately similar to ( 454) AT5G45110 | Symbols: NPR3 | NPR3 (NPR1-LIKE PROTEIN 3); protein binding | chr5:18229319-18231334 FORWARDmoderately similar to ( 460) loc_os01g56200 12001.m150728 protein regulatory protein NPR1, putative, expressed genomic_reference:SL2.40ch07 gene_region:55346685-55351408 transcript_region:SL2.40ch07:55346685..55351408- go_terms:GO:0005515 functional_description:"NPR…	NPR1-1 protein
31.1	cell.organisation	solyc10g080940.1.1	highly similar to ( 872) AT5G12250 | Symbols: TUB6 | TUB6 (BETA-6 TUBULIN); structural constituent of cytoskeleton | chr5:3961317-3962971 REVERSEhighly similar to ( 880) TBB1_ORYSA Tubulin beta-1 chain (Beta-1 tubulin) - Oryza sativa (Rice)highly similar to ( 880) loc_os01g18050 12001.m08347 protein tubulin beta-1 chain, putative, expressed beta_tubulin COG5023 Tubulin_FtsZ alpha_tubulin gamma_tu…	Tubulin beta chain
31.1	cell.organisation	solyc06g076640.2.1	highly similar to ( 867) AT5G23860 | Symbols: TUB8 | TUB8; structural constituent of cytoskeleton | chr5:8042962-8044528 FORWARDhighly similar to ( 865) TBB2_ORYSA Tubulin beta-2 chain (Beta-2 tubulin) - Oryza sativa (Rice)highly similar to ( 865) loc_os03g01530 12003.m05700 protein tubulin beta-2 chain, putative, expressed beta_tubulin COG5023 Tubulin_FtsZ alpha_tubulin gamma_tubulin epsilon_tub…	Tubulin beta chain
31.1	cell.organisation	solyc12g088180.1.1	moderately similar to ( 419) AT4G14960 | Symbols: TUA6 | TUA6; structural constituent of cytoskeleton | chr4:8548769-8550319 REVERSEmoderately similar to ( 422) TBA2_MAIZE Tubulin alpha-2 chain (Alpha-2 tubulin) - Zea mays (Maize)moderately similar to ( 418) loc_os03g51600 12003.m10138 protein tubulin alpha-3 chain, putative, expressed alpha_tubulin COG5023 beta_tubulin Tubulin_C Tubulin_FtsZ eps…	Tubulin alpha-7 chain
31.1	cell.organisation	solyc12g010110.1.1	highly similar to ( 536) AT5G58160 | Symbols: | actin binding | chr5:23533724-23539465 FORWARDmoderately similar to ( 435) loc_os08g17820 12008.m26828 protein actin binding protein, putative, expressed FH2 FH2 evidence_code:10F0H1E1IEG genomic_reference:SL2.40ch12 gene_region:3235748-3245807 transcript_region:SL2.40ch12:3235748..3245807+ go_terms:GO:0030036 functional_description:"Formin 2B (AHRD…	Formin 2B
31.1	cell.organisation	solyc04g077020.2.1	highly similar to ( 860) AT4G14960 | Symbols: TUA6 | TUA6; structural constituent of cytoskeleton | chr4:8548769-8550319 REVERSEhighly similar to ( 865) TBA3_HORVU Tubulin alpha-3 chain - Hordeum vulgare (Barley)highly similar to ( 857) loc_os11g14220 12011.m28666 protein tubulin alpha-3 chain, putative, expressed alpha_tubulin COG5023 Tubulin_FtsZ beta_tubulin gamma_tubulin epsilon_tubulin Tubul…	Tubulin alpha-3 chain
31.1	cell.organisation	solyc02g091870.2.1	highly similar to ( 847) AT4G14960 | Symbols: TUA6 | TUA6; structural constituent of cytoskeleton | chr4:8548769-8550319 REVERSEhighly similar to ( 850) TBA1_PEA Tubulin alpha-1 chain - Pisum sativum (Garden pea)highly similar to ( 844) loc_os11g14220 12011.m28666 protein tubulin alpha-3 chain, putative, expressed alpha_tubulin COG5023 Tubulin_FtsZ beta_tubulin gamma_tubulin epsilon_tubulin Tubul…	Tubulin alpha-3 chain
31.1	cell.organisation	solyc10g086460.1.1	highly similar to ( 745) AT5G59370 | Symbols: ACT4 | ACT4 (ACTIN 4); structural constituent of cytoskeleton | chr5:23950109-23951586 FORWARDhighly similar to ( 746) ACT1_ORYSA Actin-1 - Oryza sativa (Rice)highly similar to ( 746) loc_os03g50890 12003.m10074 protein actin-1, putative, expressed Actin ACTIN ACTIN COG5277 evidence_code:10F0H1E1IEG genomic_reference:SL2.40ch10 gene_region:64597752-64…	Actin
31.1	cell.organisation	solyc02g087880.2.1	highly similar to ( 855) AT4G14960 | Symbols: TUA6 | TUA6; structural constituent of cytoskeleton | chr4:8548769-8550319 REVERSEhighly similar to ( 861) TBA3_HORVU Tubulin alpha-3 chain - Hordeum vulgare (Barley)highly similar to ( 853) loc_os11g14220 12011.m28666 protein tubulin alpha-3 chain, putative, expressed alpha_tubulin COG5023 Tubulin_FtsZ beta_tubulin gamma_tubulin epsilon_tubulin Tubul…	Tubulin alpha-7 chain
31.1	cell.organisation	solyc03g078400.2.1	highly similar to ( 767) AT5G09810 | Symbols: ACT2, ACT7 | ACT7 (ACTIN 7); structural constituent of cytoskeleton | chr5:3052809-3054220 FORWARDhighly similar to ( 758) ACT3_ORYSA Actin-3 - Oryza sativa (Rice)highly similar to ( 761) loc_os11g06390 12011.m28655 protein actin-7, putative, expressed Actin ACTIN ACTIN COG5277 genomic_reference:SL2.40ch03 gene_region:44381441-44383329 transcript_regi…	Actin
31.1	cell.organisation	solyc06g035970.2.1	highly similar to ( 870) AT5G23860 | Symbols: TUB8 | TUB8; structural constituent of cytoskeleton | chr5:8042962-8044528 FORWARDhighly similar to ( 869) TBB2_ORYSA Tubulin beta-2 chain (Beta-2 tubulin) - Oryza sativa (Rice)highly similar to ( 869) loc_os03g01530 12003.m05700 protein tubulin beta-2 chain, putative, expressed beta_tubulin COG5023 Tubulin_FtsZ alpha_tubulin gamma_tubulin epsilon_tub…	Tubulin beta chain
31.1	cell.organisation	solyc10g086760.1.1	highly similar to ( 871) AT5G23860 | Symbols: TUB8 | TUB8; structural constituent of cytoskeleton | chr5:8042962-8044528 FORWARDhighly similar to ( 876) TBB2_ORYSA Tubulin beta-2 chain (Beta-2 tubulin) - Oryza sativa (Rice)highly similar to ( 876) loc_os03g01530 12003.m05700 protein tubulin beta-2 chain, putative, expressed beta_tubulin COG5023 Tubulin_FtsZ alpha_tubulin gamma_tubulin epsilon_tub…	Tubulin beta chain
31.1	cell.organisation	solyc11g005330.1.1	highly similar to ( 765) AT5G09810 | Symbols: ACT2, ACT7 | ACT7 (ACTIN 7); structural constituent of cytoskeleton | chr5:3052809-3054220 FORWARDhighly similar to ( 757) ACT3_ORYSA Actin-3 - Oryza sativa (Rice)highly similar to ( 759) loc_os11g06390 12011.m28655 protein actin-7, putative, expressed Actin ACTIN ACTIN COG5277 evidence_code:10F1H1E1IEG genomic_reference:SL2.40ch11 gene_region:263971-…	Actin
31.1	cell.organisation	solyc04g071260.2.1	highly similar to ( 727) AT3G12110 | Symbols: ACT11 | ACT11 (actin-11); structural constituent of cytoskeleton | chr3:3858116-3859609 FORWARDhighly similar to ( 730) ACT3_ORYSA Actin-3 - Oryza sativa (Rice)highly similar to ( 731) loc_os05g01600 12005.m27520 protein actin-97, putative, expressed ACTIN Actin ACTIN COG5277 genomic_reference:SL2.40ch04 gene_region:55789259-55790792 transcript_region…	Actin
31.1	cell.organisation	solyc11g065990.1.1	highly similar to ( 758) AT3G12110 | Symbols: ACT11 | ACT11 (actin-11); structural constituent of cytoskeleton | chr3:3858116-3859609 FORWARDhighly similar to ( 762) ACT_GOSHI Actin - Gossypium hirsutum (Upland cotton)highly similar to ( 756) loc_os03g50890 12003.m10074 protein actin-1, putative, expressed Actin ACTIN ACTIN COG5277 evidence_code:10F0H1E1IEG genomic_reference:SL2.40ch11 gene_regio…	Actin
31.1	cell.organisation	solyc03g117430.2.1	highly similar to ( 555) AT1G80480 | Symbols: PTAC17 | PTAC17 (PLASTID TRANSCRIPTIONALLY ACTIVE17) | chr1:30258272-30260570 REVERSEhighly similar to ( 545) loc_os02g55630 12002.m10588 protein nuclear WD protein, putative, expressed COG0523 CobW_like PRK11537 cobW CobW_C genomic_reference:SL2.40ch03 gene_region:60652978-60660774 transcript_region:SL2.40ch03:60652978..60660774+ go_terms:GO:0005515,…	Cobalamin synthesis protein P
31.2	cell.division	solyc10g083490.1.1	highly similar to ( 575) AT3G52750 | Symbols: FTSZ2-2 | FTSZ2-2; GTP binding / GTPase/ structural molecule | chr3:19549841-19552435 REVERSEhighly similar to ( 546) loc_os03g44420 12003.m09481 protein cell division protein ftsZ, putative, expressedFtsZ_type1 PRK09330 FtsZ PRK13018 FtsZ Tubulin_FtsZ Tubulin FtsZ_type2 evidence_code:10F0H1E1IEG genomic_reference:SL2.40ch10 gene_region:62591083-62601…	Cell division protein ftsZ
31.2	cell.division	solyc06g074980.2.1	nearly identical (1453) AT5G03340 | Symbols: | cell division cycle protein 48, putative / CDC48, putative | chr5:810091-813133 REVERSEnearly identical (1514) CDC48_CAPAN Cell division cycle protein 48 homolog - Capsicum annuum (Bell pepper)nearly identical (1419) loc_os03g05730 12003.m06095 protein cell division control protein 48 homolog E, putative, expressed SpoVK PRK03992 RPT1 AAA HflB hflB C…	26S protease regulatory subunit 6B homolog
31.2	cell.division	solyc11g010190.1.1	moderately similar to ( 390) AT5G40770 | Symbols: ATPHB3 | ATPHB3 (PROHIBITIN 3) | chr5:16315589-16316621 REVERSEmoderately similar to ( 351) loc_os02g37000 12002.m08788 protein mitochondrial prohibitin complex protein 1, putative, expressed Band_7_prohibitin PHB Band_7 HflC evidence_code:10F0H1E1IEG genomic_reference:SL2.40ch11 gene_region:3269915-3270754 transcript_region:SL2.40ch11:3269915..32…	Prohibitin
31.2	cell.division	solyc09g009430.2.1	highly similar to ( 580) AT3G52750 | Symbols: FTSZ2-2 | FTSZ2-2; GTP binding / GTPase/ structural molecule | chr3:19549841-19552435 REVERSEhighly similar to ( 544) loc_os03g44420 12003.m09481 protein cell division protein ftsZ, putative, expressedFtsZ_type1 PRK09330 FtsZ PRK13018 FtsZ Tubulin_FtsZ Tubulin FtsZ_type2 genomic_reference:SL2.40ch09 gene_region:2862256-2879815 transcript_region:SL2.40…	Cell division protein ftsZ
31.2	cell.division	solyc11g069720.1.1	nearly identical (1421) AT3G53230 | Symbols: | cell division cycle protein 48, putative / CDC48, putative | chr3:19723416-19726489 FORWARDnearly identical (1515) CDC48_CAPAN Cell division cycle protein 48 homolog - Capsicum annuum (Bell pepper)nearly identical (1396) loc_os03g05730 12003.m06095 protein cell division control protein 48 homolog E, putative, expressed SpoVK RPT1 PRK03992 AAA HflB hf…	26S protease regulatory subunit 6B homolog
31.2	cell.division	solyc05g051510.2.1	moderately similar to ( 378) AT5G40770 | Symbols: ATPHB3 | ATPHB3 (PROHIBITIN 3) | chr5:16315589-16316621 REVERSEmoderately similar to ( 348) loc_os02g37000 12002.m08788 protein mitochondrial prohibitin complex protein 1, putative, expressed Band_7_prohibitin PHB Band_7 HflC genomic_reference:SL2.40ch05 gene_region:61017078-61019992 transcript_region:SL2.40ch05:61017078..61019992- go_terms:GO:000…	Prohibitin
31.2	cell.division	solyc10g084050.1.1	nearly identical (1439) AT5G03340 | Symbols: | cell division cycle protein 48, putative / CDC48, putative | chr5:810091-813133 REVERSEnearly identical (1449) CDC48_SOYBN Cell division cycle protein 48 homolog (Valosin-containing protein homolog) (VCP) - Glycine max (Soybean)nearly identical (1425) loc_os03g05730 12003.m06095 protein cell division control protein 48 homolog E, putative, expressed …	26S protease regulatory subunit 6B homolog
31.3.1	cell.cycle.peptidylprolyl isomerase	solyc01g009990.2.1	moderately similar to ( 294) AT5G13120 | Symbols: | peptidyl-prolyl cis-trans isomerase cyclophilin-type family protein | chr5:4162714-4164720 REVERSEmoderately similar to ( 216) CYPB_VICFA Peptidyl-prolyl cis-trans isomerase, chloroplast precursor (EC 5.2.1.8) (PPIase) (Rotamase) (Cyclophilin) (Cyclosporin A-binding protein) (CYP B) - Vicia faba (Broad bean)moderately similar to ( 304) loc_os05g…	Peptidyl-prolyl cis-trans isomerase
31.3.1	cell.cycle.peptidylprolyl isomerase	solyc01g111170.2.1	moderately similar to ( 260) AT2G16600 | Symbols: ROC3 | ROC3; peptidyl-prolyl cis-trans isomerase | chr2:7200862-7201383 FORWARDmoderately similar to ( 270) CYPH_CATRO Peptidyl-prolyl cis-trans isomerase (EC 5.2.1.8) (PPIase) (Rotamase) (Cyclophilin) (Cyclosporin A-binding protein) - Catharanthus roseus (Rosy periwinkle) (Madagascar periwinkle)moderately similar to ( 244) loc_os02g02890 12002.m0…	Peptidyl-prolyl cis-trans isomerase
31.3.1	cell.cycle.peptidylprolyl isomerase	solyc10g054910.1.1	moderately similar to ( 257) AT2G16600 | Symbols: ROC3 | ROC3; peptidyl-prolyl cis-trans isomerase | chr2:7200862-7201383 FORWARDmoderately similar to ( 269) CYPH_CATRO Peptidyl-prolyl cis-trans isomerase (EC 5.2.1.8) (PPIase) (Rotamase) (Cyclophilin) (Cyclosporin A-binding protein) - Catharanthus roseus (Rosy periwinkle) (Madagascar periwinkle)moderately similar to ( 236) loc_os02g02890 12002.m0…	Peptidyl-prolyl cis-trans isomerase
31.4	cell.vesicle transport	solyc07g008920.2.1	moderately similar to ( 372) AT5G57240 | Symbols: ORP4C | ORP4C (OSBP(OXYSTEROL BINDING PROTEIN)-RELATED PROTEIN 4C); oxysterol binding | chr5:23193449-23195303 FORWARDmoderately similar to ( 396) loc_os08g40590 12008.m08038 protein oxysterol-binding protein OBPa, putative, expressed Oxysterol_BP genomic_reference:SL2.40ch07 gene_region:3917140-3925087 transcript_region:SL2.40ch07:3917140..392508…	Oxysterol-binding protein
33.1	development.storage proteins	solyc09g025210.2.1	moderately similar to ( 386) AT5G44120 | Symbols: CRA1, ATCRA1, CRU1 | CRA1 (CRUCIFERINA); nutrient reservoir | chr5:17756460-17757811 REVERSEmoderately similar to ( 388) 11SB_CUCMA 11S globulin subunit beta precursor [Contains: 11S globulin gamma chain (11S globulin acidic chain); 11S globulin delta chain (11S globulin basic chain)] - Cucurbita maxima (Pumpkin) (Winter squash)moderately similar …	Legumin 11S-globulin
33.1	development.storage proteins	solyc08g006860.2.1	moderately similar to ( 275) AT4G37070 | Symbols: PLP1, PLA IVA | patatin, putative | chr4:17465167-17467058 REVERSEhighly similar to ( 502) PAT5_SOLTU Patatin T5 precursor (Potato tuber protein) - Solanum tuberosum (Potato)moderately similar to ( 279) loc_os08g37250 12008.m07711 protein patatin class 1 precursor, putative, expressed Patatin COG3621 genomic_reference:SL2.40ch08 gene_region:140246…	Patatin
33.1	development.storage proteins	solyc11g072380.1.1	moderately similar to ( 416) AT2G28490 | Symbols: | cupin family protein | chr2:12178812-12180983 REVERSEvery weakly similar to (95.1) GLB1_MAIZE Globulin-1 S allele precursor (GLB1-S) (7S-like) - Zea mays (Maize)moderately similar to ( 211) loc_os03g21790 12003.m07583 protein cupin family protein, expressedCupin_1 evidence_code:10F0H1E1IEG genomic_reference:SL2.40ch11 gene_region:52644546-526478…	Vicilin-like protein
33.1	development.storage proteins	solyc09g065470.2.1	moderately similar to ( 218) AT3G22640 | Symbols: PAP85 | PAP85; nutrient reservoir | chr3:8011902-8013883 REVERSEmoderately similar to ( 322) SBP_SOYBN Sucrose-binding protein precursor (SBP) - Glycine max (Soybean)moderately similar to ( 301) loc_os03g46100 12003.m35340 protein globulin-1 S allele precursor, putative, expressedCupin_1 genomic_reference:SL2.40ch09 gene_region:59169265-59174553 t…	Vicilin
33.1	development.storage proteins	solyc03g005580.2.1	moderately similar to ( 333) AT5G44120 | Symbols: CRA1, ATCRA1, CRU1 | CRA1 (CRUCIFERINA); nutrient reservoir | chr5:17756460-17757811 REVERSEmoderately similar to ( 417) 11SB_CUCMA 11S globulin subunit beta precursor [Contains: 11S globulin gamma chain (11S globulin acidic chain); 11S globulin delta chain (11S globulin basic chain)] - Cucurbita maxima (Pumpkin) (Winter squash)moderately similar …	Legumin 11S-globulin
33.1	development.storage proteins	solyc09g090150.2.1	moderately similar to ( 326) AT5G44120 | Symbols: CRA1, ATCRA1, CRU1 | CRA1 (CRUCIFERINA); nutrient reservoir | chr5:17756460-17757811 REVERSEmoderately similar to ( 404) 11SB_CUCMA 11S globulin subunit beta precursor [Contains: 11S globulin gamma chain (11S globulin acidic chain); 11S globulin delta chain (11S globulin basic chain)] - Cucurbita maxima (Pumpkin) (Winter squash)moderately similar …	Legumin 11S-globulin
33.1	development.storage proteins	solyc09g072560.2.1	moderately similar to ( 295) AT5G44120 | Symbols: CRA1, ATCRA1, CRU1 | CRA1 (CRUCIFERINA); nutrient reservoir | chr5:17756460-17757811 REVERSEmoderately similar to ( 336) GLUA2_ORYSA Glutelin type-A 2 precursor (Glutelin type II) [Contains: Glutelin type-A 2 acidic chain; Glutelin type-A 2 basic chain] - Oryza sativa (Rice)moderately similar to ( 336) loc_os10g26060 12010.m05549 protein glutelin …	Legumin 11S-globulin
33.1	development.storage proteins	solyc09g082340.2.1	moderately similar to ( 249) AT3G22640 | Symbols: PAP85 | PAP85; nutrient reservoir | chr3:8011902-8013883 REVERSEmoderately similar to ( 332) VCLA_GOSHI Vicilin GC72-A precursor (Alpha-globulin A) - Gossypium hirsutum (Upland cotton)moderately similar to ( 291) loc_os03g46100 12003.m35340 protein globulin-1 S allele precursor, putative, expressedCupin_1 genomic_reference:SL2.40ch09 gene_region:6…	Vicilin-like protein
33.1	development.storage proteins	solyc02g085590.2.1	moderately similar to ( 345) AT2G18540 | Symbols: | cupin family protein | chr2:8042382-8045008 REVERSEmoderately similar to ( 276) loc_os03g10110 12003.m06465 protein preproMP73, putative, expressed Cupin_1 PRK12678 infB TolA tolA genomic_reference:SL2.40ch02 gene_region:42996198-42999034 transcript_region:SL2.40ch02:42996198..42999034- go_terms:GO:0045735 functional_description:"Vicilin (Fragme…	Vicilin
33.2	development.late embryogenesis abundant	solyc09g008770.2.1	very weakly similar to (92.0) AT2G36640 | Symbols: ATECP63 | ATECP63 (EMBRYONIC CELL PROTEIN 63) | chr2:15357019-15358552 REVERSE genomic_reference:SL2.40ch09 gene_region:2194030-2196459 transcript_region:SL2.40ch09:2194030..2196459+ functional_description:"Group 3 late embryogenesis abundant protein (AHRD V1 **-- Q2N1E0_PHAVU); contains Interpro domain(s) IPR004238 Late embryogenesis abundant pr…	Group 3 late embryogenesis abundant protein
33.99	development.unspecified	solyc03g121580.2.1	highly similar to ( 711) AT2G19520 | Symbols: FVE, ACG1, MSI4, NFC4, NFC04, ATMSI4 | FVE; metal ion binding | chr2:8456006-8459235 FORWARDhighly similar to ( 701) loc_os01g51300 12001.m43161 protein WD-40 repeat protein MSI4, putative, expressed WD40 genomic_reference:SL2.40ch03 gene_region:63709230-63720426 transcript_region:SL2.40ch03:63709230..63720426- go_terms:GO:0046872,GO:0042393 functiona…	Histone-binding protein RBBP7
33.99	development.unspecified	solyc12g096930.1.1	moderately similar to ( 339) AT4G26740 | Symbols: ATS1 | ATS1 (ARABIDOPSIS THALIANA SEED GENE 1); calcium ion binding | chr4:13473791-13475278 REVERSEmoderately similar to ( 327) loc_os04g43170 12004.m101809 protein caleosin 1, putative, expressedCaleosin evidence_code:10F1H1E1IEG genomic_reference:SL2.40ch12 gene_region:63988881-63992407 transcript_region:SL2.40ch12:63988881..63992407+ functiona…	Caleosin
34.1	transport.p- and v-ATPases	solyc03g113400.2.1	nearly identical (1542) AT5G62670 | Symbols: AHA11 | AHA11 (Arabidopsis H(+)-ATPase 11); ATPase | chr5:25159495-25164957 FORWARDnearly identical (1621) PMA3_NICPL Plasma membrane ATPase 3 (EC 3.6.3.6) (Proton pump 3) - Nicotiana plumbaginifolia (Leadwort-leaved tobacco)nearly identical (1528) loc_os12g44150 12012.m073901 protein plasma membrane ATPase 1, putative, expressed MgtA PRK10517 ZntA E1-…	H-ATPase
34.1	transport.p- and v-ATPases	solyc07g017780.2.1	nearly identical (1611) AT2G18960 | Symbols: AHA1, PMA, OST2 | AHA1 (ARABIDOPSIS H+ ATPASE 1); ATPase/ hydrogen-exporting ATPase, phosphorylative mechanism / protein binding | chr2:8221858-8227268 FORWARDnearly identical (1743) PMA4_NICPL Plasma membrane ATPase 4 (EC 3.6.3.6) (Proton pump 4) - Nicotiana plumbaginifolia (Leadwort-leaved tobacco)nearly identical (1613) loc_os04g56160 12004.m101441 …	H-ATPase
34.1	transport.p- and v-ATPases	solyc06g071100.2.1	nearly identical (1613) AT5G62670 | Symbols: AHA11 | AHA11 (Arabidopsis H(+)-ATPase 11); ATPase | chr5:25159495-25164957 FORWARDnearly identical (1678) PMA1_NICPL Plasma membrane ATPase 1 (EC 3.6.3.6) (Proton pump 1) - Nicotiana plumbaginifolia (Leadwort-leaved tobacco)nearly identical (1599) loc_os12g44150 12012.m073901 protein plasma membrane ATPase 1, putative, expressed MgtA PRK10517 ZntA E1-…	H-ATPase
34.1.1	transport.p- and v-ATPases.H+-transporting two-sector ATPase	solyc12g055800.1.1	nearly identical (1198) AT1G78900 | Symbols: VHA-A | VHA-A (VACUOLAR ATP SYNTHASE SUBUNIT A); ATP binding / hydrogen ion transporting ATP synthase, rotational mechanism / hydrolase, acting on acid anhydrides, catalyzing transmembrane movement of substances / proton-transporting ATPase, rotational mechanism | chr1:29660463-29664575 FORWARDnearly identical (1234) VATA_DAUCA Vacuolar ATP synthase ca…	V-type ATP synthase alpha chain
34.1.1	transport.p- and v-ATPases.H+-transporting two-sector ATPase	solyc06g063330.2.1	nearly identical (1177) AT1G78900 | Symbols: VHA-A | VHA-A (VACUOLAR ATP SYNTHASE SUBUNIT A); ATP binding / hydrogen ion transporting ATP synthase, rotational mechanism / hydrolase, acting on acid anhydrides, catalyzing transmembrane movement of substances / proton-transporting ATPase, rotational mechanism | chr1:29660463-29664575 FORWARDnearly identical (1208) VATA_DAUCA Vacuolar ATP synthase ca…	V-type ATP synthase alpha chain
34.1.1.1	transport.p- and v-ATPases.H+-transporting two-sector ATPase.subunit B	solyc10g055670.1.1	highly similar to ( 930) AT4G38510 | Symbols: | vacuolar ATP synthase subunit B, putative / V-ATPase B subunit, putative / vacuolar proton pump B subunit, putative / V-ATPase 57 kDa subunit, putative | chr4:18011155-18014789 REVERSEhighly similar to ( 928) VATB1_GOSHI Vacuolar ATP synthase subunit B isoform 1 (EC 3.6.3.14) (V-ATPase B subunit 1) (Vacuolar proton pump B subunit 1) - Gossypium hirs…	V-type ATP synthase beta chain
34.2	transport.sugars	solyc03g058920.2.1	moderately similar to ( 374) AT3G01280 | Symbols: VDAC1, ATVDAC1 | VDAC1 (VOLTAGE DEPENDENT ANION CHANNEL 1); voltage-gated anion channel | chr3:85754-87612 FORWARDmoderately similar to ( 444) VDAC1_SOLTU 34 kDa outer mitochondrial membrane protein porin (Voltage-dependent anion-selective channel protein) (VDAC) (POM 34) - Solanum tuberosum (Potato)moderately similar to ( 374) loc_os09g19734 1200…	Porin/voltage-dependent anion-selective channel protein
34.2	transport.sugars	solyc02g067460.2.1	moderately similar to ( 379) AT3G01280 | Symbols: VDAC1, ATVDAC1 | VDAC1 (VOLTAGE DEPENDENT ANION CHANNEL 1); voltage-gated anion channel | chr3:85754-87612 FORWARDhighly similar to ( 501) VDAC1_SOLTU 34 kDa outer mitochondrial membrane protein porin (Voltage-dependent anion-selective channel protein) (VDAC) (POM 34) - Solanum tuberosum (Potato)moderately similar to ( 382) loc_os09g19734 12009.m5…	Porin/voltage-dependent anion-selective channel protein
34.3	transport.amino acids	solyc07g007600.2.1	nearly identical (1214) AT1G15690 | Symbols: AVP1, ATAVP3, AVP-3 | AVP1; ATPase/ hydrogen-translocating pyrophosphatase | chr1:5399115-5402185 FORWARDnearly identical (1236) AVP_PHAAU Pyrophosphate-energized vacuolar membrane proton pump (EC 3.6.1.1) (Pyrophosphate-energized inorganic pyrophosphatase) (H(+)-PPase) (Vacuolar H(+)-pyrophosphatase) - Phaseolus aureus (Mung bean) (Vigna radiata)nearl…	Pyrophosphate-energized proton pump
34.3	transport.amino acids	solyc06g068240.2.1	nearly identical (1240) AT1G15690 | Symbols: AVP1, ATAVP3, AVP-3 | AVP1; ATPase/ hydrogen-translocating pyrophosphatase | chr1:5399115-5402185 FORWARDnearly identical (1229) AVP_PHAAU Pyrophosphate-energized vacuolar membrane proton pump (EC 3.6.1.1) (Pyrophosphate-energized inorganic pyrophosphatase) (H(+)-PPase) (Vacuolar H(+)-pyrophosphatase) - Phaseolus aureus (Mung bean) (Vigna radiata)nearl…	Pyrophosphate-energized proton pump
34.3	transport.amino acids	solyc01g100390.2.1	nearly identical (1100) AT1G15690 | Symbols: AVP1, ATAVP3, AVP-3 | AVP1; ATPase/ hydrogen-translocating pyrophosphatase | chr1:5399115-5402185 FORWARDnearly identical (1095) AVP_PHAAU Pyrophosphate-energized vacuolar membrane proton pump (EC 3.6.1.1) (Pyrophosphate-energized inorganic pyrophosphatase) (H(+)-PPase) (Vacuolar H(+)-pyrophosphatase) - Phaseolus aureus (Mung bean) (Vigna radiata)nearl…	Pyrophosphate-energized proton pump
34.3	transport.amino acids	solyc03g117480.2.1	nearly identical (1241) AT1G15690 | Symbols: AVP1, ATAVP3, AVP-3 | AVP1; ATPase/ hydrogen-translocating pyrophosphatase | chr1:5399115-5402185 FORWARDnearly identical (1214) AVP_PHAAU Pyrophosphate-energized vacuolar membrane proton pump (EC 3.6.1.1) (Pyrophosphate-energized inorganic pyrophosphatase) (H(+)-PPase) (Vacuolar H(+)-pyrophosphatase) - Phaseolus aureus (Mung bean) (Vigna radiata)nearl…	Pyrophosphate-energized proton pump
34.3	transport.amino acids	solyc12g009840.1.1	nearly identical (1222) AT1G15690 | Symbols: AVP1, ATAVP3, AVP-3 | AVP1; ATPase/ hydrogen-translocating pyrophosphatase | chr1:5399115-5402185 FORWARDnearly identical (1233) AVP_PHAAU Pyrophosphate-energized vacuolar membrane proton pump (EC 3.6.1.1) (Pyrophosphate-energized inorganic pyrophosphatase) (H(+)-PPase) (Vacuolar H(+)-pyrophosphatase) - Phaseolus aureus (Mung bean) (Vigna radiata)nearl…	Pyrophosphate-energized proton pump
34.8	transport.metabolite transporters at the envelope membrane	solyc03g119970.2.1	highly similar to ( 857) AT1G80300 | Symbols: NTT1, ATNTT1 | NTT1 (NUCLEOTIDE TRANSPORTER 1); ATP:ADP antiporter | chr1:30191954-30194280 FORWARDhighly similar to ( 948) TLC1_SOLTU Plastidic ATP/ADP-transporter - Solanum tuberosum (Potato)highly similar to ( 741) loc_os02g11740 12002.m100137 protein plastidic ATP/ADP-transporter, putative, expressedTLC COG3202 genomic_reference:SL2.40ch03 gene_re…	ADP ATP carrier protein
34.8	transport.metabolite transporters at the envelope membrane	solyc12g042950.1.1	highly similar to ( 849) AT1G80300 | Symbols: NTT1, ATNTT1 | NTT1 (NUCLEOTIDE TRANSPORTER 1); ATP:ADP antiporter | chr1:30191954-30194280 FORWARDnearly identical (1098) TLC1_SOLTU Plastidic ATP/ADP-transporter - Solanum tuberosum (Potato)highly similar to ( 741) loc_os02g11740 12002.m100137 protein plastidic ATP/ADP-transporter, putative, expressedTLC COG3202 evidence_code:10F0H1E1IEG genomic_ref…	ADP/ATP carrier protein
34.9	transport.metabolite transporters at the mitochondrial membrane	solyc02g094470.2.1	highly similar to ( 526) AT5G14040 | Symbols: | mitochondrial phosphate transporter | chr5:4531059-4532965 REVERSEhighly similar to ( 516) loc_os02g52860 12002.m10316 protein phosphate carrier protein, mitochondrial precursor, putative, expressed Mito_carr genomic_reference:SL2.40ch02 gene_region:49555143-49558213 transcript_region:SL2.40ch02:49555143..49558213- go_terms:GO:0005315,GO:0015320 fun…	Mitochondrial phosphate carrier protein
34.9	transport.metabolite transporters at the mitochondrial membrane	solyc01g005620.2.1	moderately similar to ( 483) AT5G19760 | Symbols: | dicarboxylate/tricarboxylate carrier (DTC) | chr5:6679591-6681845 REVERSEmoderately similar to ( 481) loc_os05g11780 12005.m05647 protein mitochondrial 2-oxoglutarate/malate carrier protein, putative, expressed Mito_carr genomic_reference:SL2.40ch01 gene_region:430522-435101 transcript_region:SL2.40ch01:430522..435101- go_terms:GO:0015367 functi…	Mitochondrial 2-oxoglutarate/malate carrier protein
34.13	transport.peptides and oligopeptides	solyc04g079510.1.1	moderately similar to ( 409) AT1G33440 | Symbols: | proton-dependent oligopeptide transport (POT) family protein | chr1:12127712-12130327 REVERSEmoderately similar to ( 377) loc_os06g38294 12006.m08364 protein peptide transporter PTR2, putative, expressed PTR2 PTR2 evidence_code:10F0H1E0IEG genomic_reference:SL2.40ch04 gene_region:61551102-61553267 transcript_region:SL2.40ch04:61551102..61553267+…	Peptide transporter
34.14	transport.unspecified cations	solyc02g079310.1.1	highly similar to ( 560) AT4G05120 | Symbols: ENT3, FUR1, ATENT3 | FUR1 (FUDR RESISTANT 1); nucleoside transmembrane transporter | chr4:2632886-2634824 REVERSEhighly similar to ( 540) loc_os07g37100 12007.m07960 protein nucleoside transporter, putative, expressed Nucleoside_tran evidence_code:10F0H1E0IEG genomic_reference:SL2.40ch02 gene_region:38499778-38501745 transcript_region:SL2.40ch02:38499…	Equilibrative nucleoside transporter
34.19.1	transport.Major Intrinsic Proteins.PIP	solyc12g056220.1.1	moderately similar to ( 498) AT4G00430 | Symbols: TMP-C, PIP1;4, PIP1E | PIP1;4 (PLASMA MEMBRANE INTRINSIC PROTEIN 1;4); water channel | chr4:186143-187531 REVERSEmoderately similar to ( 490) PIP11_ORYSA Aquaporin PIP1.1 (Plasma membrane intrinsic protein 1a) (PIP1a) (OsPIP1.1) (Water channel protein RWC1) (RWC-1) - Oryza sativa (Rice)moderately similar to ( 490) loc_os02g44630 12002.m33812 prote…	Aquaporin
34.19.1	transport.Major Intrinsic Proteins.PIP	solyc08g081190.2.1	moderately similar to ( 496) AT4G00430 | Symbols: TMP-C, PIP1;4, PIP1E | PIP1;4 (PLASMA MEMBRANE INTRINSIC PROTEIN 1;4); water channel | chr4:186143-187531 REVERSEmoderately similar to ( 489) PIP11_ORYSA Aquaporin PIP1.1 (Plasma membrane intrinsic protein 1a) (PIP1a) (OsPIP1.1) (Water channel protein RWC1) (RWC-1) - Oryza sativa (Rice)moderately similar to ( 489) loc_os02g44630 12002.m33812 prote…	Aquaporin 1
34.19.1	transport.Major Intrinsic Proteins.PIP	solyc01g094690.2.1	moderately similar to ( 500) AT4G00430 | Symbols: TMP-C, PIP1;4, PIP1E | PIP1;4 (PLASMA MEMBRANE INTRINSIC PROTEIN 1;4); water channel | chr4:186143-187531 REVERSEmoderately similar to ( 497) PIP11_ORYSA Aquaporin PIP1.1 (Plasma membrane intrinsic protein 1a) (PIP1a) (OsPIP1.1) (Water channel protein RWC1) (RWC-1) - Oryza sativa (Rice)moderately similar to ( 497) loc_os02g44630 12002.m33812 prote…	Aquaporin
34.19.1	transport.Major Intrinsic Proteins.PIP	solyc08g008050.2.1	moderately similar to ( 500) AT4G00430 | Symbols: TMP-C, PIP1;4, PIP1E | PIP1;4 (PLASMA MEMBRANE INTRINSIC PROTEIN 1;4); water channel | chr4:186143-187531 REVERSEmoderately similar to ( 493) PIP11_ORYSA Aquaporin PIP1.1 (Plasma membrane intrinsic protein 1a) (PIP1a) (OsPIP1.1) (Water channel protein RWC1) (RWC-1) - Oryza sativa (Rice)moderately similar to ( 493) loc_os02g44630 12002.m33812 prote…	Aquaporin
34.19.2	transport.Major Intrinsic Proteins.TIP	solyc03g019820.2.1	moderately similar to ( 327) AT1G17810 | Symbols: BETA-TIP | BETA-TIP (BETA-TONOPLAST INTRINSIC PROTEIN); water channel | chr1:6130209-6131442 FORWARDmoderately similar to ( 300) TIPA_PHAVU Probable aquaporin TIP-type alpha (Tonoplast intrinsic protein alpha) (Alpha TIP) - Phaseolus vulgaris (Kidney bean) (French bean)moderately similar to ( 295) loc_os10g35050 12010.m06328 protein aquaporin TIP3…	Aquaporin
34.19.2	transport.Major Intrinsic Proteins.TIP	solyc06g074820.2.1	moderately similar to ( 325) AT2G36830 | Symbols: GAMMA-TIP, TIP1;1, GAMMA-TIP1 | GAMMA-TIP (GAMMA TONOPLAST INTRINSIC PROTEIN); water channel | chr2:15445490-15446336 FORWARDmoderately similar to ( 330) TIP11_ORYSA Probable aquaporin TIP1.1 (Tonoplast intrinsic protein 1.1) (OsTIP1.1) (rTIP1) - Oryza sativa (Rice)moderately similar to ( 330) loc_os03g05290 12003.m06053 protein aquaporin TIP1.1, …	Aquaporin-like protein
34.19.2	transport.Major Intrinsic Proteins.TIP	solyc06g072130.2.1	moderately similar to ( 327) AT1G17810 | Symbols: BETA-TIP | BETA-TIP (BETA-TONOPLAST INTRINSIC PROTEIN); water channel | chr1:6130209-6131442 FORWARDmoderately similar to ( 304) TIPA_PHAVU Probable aquaporin TIP-type alpha (Tonoplast intrinsic protein alpha) (Alpha TIP) - Phaseolus vulgaris (Kidney bean) (French bean)moderately similar to ( 286) loc_os10g35050 12010.m06328 protein aquaporin TIP3…	Aquaporin
35.2	not assigned.unknown	solyc01g065970.1.1	evidence_code:10F0H0E0IEG genomic_reference:SL2.40ch01 gene_region:65121406-65121654 transcript_region:SL2.40ch01:65121406..65121654- functional_description:"Unknown Protein (AHRD V1)"	Unknown Protein
35.2	not assigned.unknown	solyc01g109810.2.1	genomic_reference:SL2.40ch01 gene_region:88429836-88430887 transcript_region:SL2.40ch01:88429836..88430887+ functional_description:"Genomic DNA chromosome 5 TAC clone K1F13 (AHRD V1 ***- Q9FJZ5_ARATH)"	Genomic DNA chromosome 5 TAC clone K1F13
35.2	not assigned.unknown	solyc11g027870.1.1	very weakly similar to ( 100) AT1G72170 | Symbols: | unknown protein | chr1:27156403-27157516 FORWARDweakly similar to ( 104) loc_os03g62420 12003.m11118 protein expressed protein evidence_code:10F0H0E1IEG genomic_reference:SL2.40ch11 gene_region:15646640-15654343 transcript_region:SL2.40ch11:15646640..15654343- functional_description:"Unknown Protein (AHRD V1); contains Interpro domain(s) IPR007…	Unknown Protein
35.2	not assigned.unknown	solyc07g040960.1.1	highly similar to ( 565) AT5G12010 | Symbols: | unknown protein | chr5:3877975-3879483 REVERSEhighly similar to ( 564) loc_os01g40070 12001.m10279 protein expressed protein evidence_code:10F1H1E1IEG genomic_reference:SL2.40ch07 gene_region:48550320-48551819 transcript_region:SL2.40ch07:48550320..48551819+ go_terms:GO:0016042 functional_description:"Os07g0175100 protein (Fragment) (AHRD V1 *--- Q0…	Os07g0175100 protein
35.2	not assigned.unknown	solyc12g095760.1.1	nearly identical (1056) AT1G76550 | Symbols: | pyrophosphate--fructose-6-phosphate 1-phosphotransferase alpha subunit, putative / pyrophosphate-dependent 6-phosphofructose-1-kinase, putative | chr1:28722900-28726929 REVERSEnearly identical (1119) PFPA_SOLTU Pyrophosphate--fructose 6-phosphate 1-phosphotransferase alpha subunit (EC 2.7.1.90) (PFP) (6-phosphofructokinase, pyrophosphate dependent) (…	Diphosphate--fructose-6-phosphate 1-phosphotransferase
35.2	not assigned.unknown	solyc11g013460.1.1	moderately similar to ( 324) AT2G27490 | Symbols: ATCOAE | ATCOAE; ATP binding / dephospho-CoA kinase | chr2:11748087-11749009 REVERSEmoderately similar to ( 324) loc_os01g25880 12001.m09045 protein dephospho-CoA kinase, putative, expressed DPCK coaE CoaE CoaE coaE evidence_code:10F0H1E1IEG genomic_reference:SL2.40ch11 gene_region:6482955-6494258 transcript_region:SL2.40ch11:6482955..6494258+ go_…	Dephospho-CoA kinase
35.2	not assigned.unknown	solyc01g016730.1.1	evidence_code:10F0H0E0IEG genomic_reference:SL2.40ch01 gene_region:21921047-21921409 transcript_region:SL2.40ch01:21921047..21921409- functional_description:"Unknown Protein (AHRD V1)"	Unknown Protein
35.2	not assigned.unknown	solyc12g049250.1.1	evidence_code:10F1H0E1IEG genomic_reference:SL2.40ch12 gene_region:46172618-46173247 transcript_region:SL2.40ch12:46172618..46173247+ functional_description:"Unknown Protein (AHRD V1)"	Unknown Protein
35.2	not assigned.unknown	solyc01g006900.2.1	weakly similar to ( 146) AT5G06480 | Symbols: | MD-2-related lipid recognition domain-containing protein / ML domain-containing protein | chr5:1976219-1977231 REVERSEweakly similar to ( 147) loc_os03g57420 12003.m10660 protein ML domain protein, putative, expressed PG-PI_TP genomic_reference:SL2.40ch01 gene_region:1473003-1478670 transcript_region:SL2.40ch01:1473003..1478670- functional_descripti…	Phosphatidylglycerol/phosphatidylinositol transfer protein
35.2	not assigned.unknown	solyc11g006060.1.1	moderately similar to ( 342) AT3G04550 | Symbols: | unknown protein | chr3:1225961-1227310 FORWARDmoderately similar to ( 271) loc_os10g30870 12010.m05946 protein expressed protein evidence_code:10F0H1E1IEG genomic_reference:SL2.40ch11 gene_region:860023-861378 transcript_region:SL2.40ch11:860023..861378+ functional_description:"Homology to unknown gene (AHRD V1 ***- Q00S02_OSTTA)"	Homology to unknown gene
35.2	not assigned.unknown	solyc07g044840.2.1	highly similar to ( 902) AT3G08590 | Symbols: | 2,3-biphosphoglycerate-independent phosphoglycerate mutase, putative / phosphoglyceromutase, putative | chr3:2608683-2611237 REVERSEnearly identical (1013) PMGI_TOBAC 2,3-bisphosphoglycerate-independent phosphoglycerate mutase (EC 5.4.2.1) (Phosphoglyceromutase) (BPG-independent PGAM) (PGAM-I) - Nicotiana tabacum (Common tobacco)highly similar to ( …	2 3-bisphosphoglycerate-independent phosphoglycerate mutase
35.2	not assigned.unknown	solyc01g099780.2.1	moderately similar to ( 241) AT3G16640 | Symbols: TCTP | TCTP (TRANSLATIONALLY CONTROLLED TUMOR PROTEIN) | chr3:5669709-5670729 REVERSEmoderately similar to ( 290) TCTP_SOLTU Translationally-controlled tumor protein homolog (TCTP) (p23) - Solanum tuberosum (Potato)moderately similar to ( 261) loc_os11g43900 12011.m08225 protein translationally-controlled tumor protein, putative, expressed TCTP ge…	Translationally-controlled tumor protein homolog
35.2	not assigned.unknown	solyc12g006210.1.1	evidence_code:10F1H1E1IEG genomic_reference:SL2.40ch12 gene_region:743905-744123 transcript_region:SL2.40ch12:743905..744123+ functional_description:"ATP synthase subunit beta chloroplastic (AHRD V1 *-*- Q8MBF8_9SOLA)"	ATP synthase subunit beta chloroplastic
35.2	not assigned.unknown	solyc03g082880.1.1	evidence_code:10F0H0E1IEG genomic_reference:SL2.40ch03 gene_region:46326980-46327189 transcript_region:SL2.40ch03:46326980..46327189- functional_description:"Unknown Protein (AHRD V1)"	Unknown Protein
35.2	not assigned.unknown	solyc09g092380.2.1	highly similar to ( 869) AT4G13940 | Symbols: HOG1, SAHH1 | MEE58 (MATERNAL EFFECT EMBRYO ARREST 58); adenosylhomocysteinase | chr4:8054931-8056763 FORWARDhighly similar to ( 913) SAHH_TOBAC Adenosylhomocysteinase (EC 3.3.1.1) (S-adenosyl-L-homocysteine hydrolase) (AdoHcyase) (Cytokinin-binding protein CBP57) - Nicotiana tabacum (Common tobacco)highly similar to ( 803) loc_os11g26850 12011.m28797…	Adenosylhomocysteinase
35.2	not assigned.unknown	solyc04g051660.2.1	moderately similar to ( 299) AT4G39470 | Symbols: | chloroplast lumen common family protein | chr4:18359735-18361165 REVERSEmoderately similar to ( 251) loc_os05g08930 12005.m05407 protein expressed protein genomic_reference:SL2.40ch04 gene_region:50096129-50100522 transcript_region:SL2.40ch04:50096129..50100522- go_terms:GO:0005488 functional_description:"TPR repeat (AHRD V1 *-*- Q31KV9_SYNE7); …	TPR repeat
35.2	not assigned.unknown	solyc05g013230.1.1	evidence_code:10F0H0E0IEG genomic_reference:SL2.40ch05 gene_region:6297141-6297935 transcript_region:SL2.40ch05:6297141..6297935- functional_description:"Unknown Protein (AHRD V1)"	Unknown Protein
35.2	not assigned.unknown	solyc06g034040.1.1	Oleosin evidence_code:10F1H0E1IEG genomic_reference:SL2.40ch06 gene_region:20256027-20256470 transcript_region:SL2.40ch06:20256027..20256470- go_terms:GO:0016021 functional_description:"Oleosin (AHRD V1 ***- A5JVA7_FICAW); contains Interpro domain(s) IPR000136 Oleosin "	Oleosin
35.2	not assigned.unknown	solyc01g099770.2.1	moderately similar to ( 258) AT3G16640 | Symbols: TCTP | TCTP (TRANSLATIONALLY CONTROLLED TUMOR PROTEIN) | chr3:5669709-5670729 REVERSEmoderately similar to ( 304) TCTP_SOLTU Translationally-controlled tumor protein homolog (TCTP) (p23) - Solanum tuberosum (Potato)moderately similar to ( 263) loc_os11g43900 12011.m08225 protein translationally-controlled tumor protein, putative, expressed TCTP ge…	Translationally-controlled tumor protein homolog
35.2	not assigned.unknown	solyc04g082280.2.1	moderately similar to ( 487) AT1G76250 | Symbols: | unknown protein | chr1:28606561-28608942 REVERSEmoderately similar to ( 392) loc_os02g02730 12002.m05622 protein expressed protein genomic_reference:SL2.40ch04 gene_region:63595005-63598411 transcript_region:SL2.40ch04:63595005..63598411- functional_description:"AT1G76250-like protein (Fragment) (AHRD V1 *-*- D6PP03_9BRAS)"	AT1G76250-like protein
35.2	not assigned.unknown	solyc08g008630.2.1	moderately similar to ( 310) AT1G64680 | Symbols: | unknown protein | chr1:24036071-24037062 FORWARDmoderately similar to ( 268) loc_os08g02210 12008.m26558 protein expressed protein genomic_reference:SL2.40ch08 gene_region:3021327-3023012 transcript_region:SL2.40ch08:3021327..3023012+ functional_description:"Homology to unknown gene (AHRD V1 ***- Q014B2_OSTTA)"	Homology to unknown gene
35.2	not assigned.unknown	solyc12g009000.1.1	highly similar to ( 554) AT5G12010 | Symbols: | unknown protein | chr5:3877975-3879483 REVERSEhighly similar to ( 555) loc_os01g40070 12001.m10279 protein expressed protein evidence_code:10F0H1E1IEG genomic_reference:SL2.40ch12 gene_region:2301084-2302538 transcript_region:SL2.40ch12:2301084..2302538+ go_terms:GO:0016042 functional_description:"Os07g0175100 protein (Fragment) (AHRD V1 ***- Q0D898…	Os07g0175100 protein
35.2	not assigned.unknown	solyc12g098500.1.1	highly similar to ( 910) AT4G13940 | Symbols: HOG1, SAHH1 | MEE58 (MATERNAL EFFECT EMBRYO ARREST 58); adenosylhomocysteinase | chr4:8054931-8056763 FORWARDhighly similar to ( 944) SAHH_TOBAC Adenosylhomocysteinase (EC 3.3.1.1) (S-adenosyl-L-homocysteine hydrolase) (AdoHcyase) (Cytokinin-binding protein CBP57) - Nicotiana tabacum (Common tobacco)highly similar to ( 844) loc_os11g26850 12011.m28797…	Adenosylhomocysteinase
35.2	not assigned.unknown	solyc08g080480.2.1	genomic_reference:SL2.40ch08 gene_region:60935501-60937737 transcript_region:SL2.40ch08:60935501..60937737+ go_terms:GO:0045735 functional_description:"Unknown Protein (AHRD V1); contains Interpro domain(s) IPR003612 Plant lipid transfer protein/seed storage/trypsin-alpha amylase inhibitor "	Unknown Protein
35.2	not assigned.unknown	solyc09g092390.2.1	highly similar to ( 870) AT4G13940 | Symbols: HOG1, SAHH1 | MEE58 (MATERNAL EFFECT EMBRYO ARREST 58); adenosylhomocysteinase | chr4:8054931-8056763 FORWARDhighly similar to ( 916) SAHH_TOBAC Adenosylhomocysteinase (EC 3.3.1.1) (S-adenosyl-L-homocysteine hydrolase) (AdoHcyase) (Cytokinin-binding protein CBP57) - Nicotiana tabacum (Common tobacco)highly similar to ( 803) loc_os11g26850 12011.m28797…	Adenosylhomocysteinase
35.2	not assigned.unknown	solyc01g109920.2.1	genomic_reference:SL2.40ch01 gene_region:88520599-88521868 transcript_region:SL2.40ch01:88520599..88521868+ go_terms:GO:0009415 functional_description:"Dehydrin (AHRD V1 *-*- Q6YL18_BRAJU); contains Interpro domain(s) IPR000167 Dehydrin "	Dehydrin
35.2	not assigned.unknown	solyc02g082690.2.1	highly similar to ( 871) AT4G35560 | Symbols: | FUNCTIONS IN: molecular_function unknown; LOCATED IN: CUL4 RING ubiquitin ligase complex; EXPRESSED IN: 20 plant structures; EXPRESSED DURING: 7 growth stages; CONTAINS InterPro DOMAIN/s: WD40 repeat-like (InterPro:IPR011046), WD40 repeat (InterPro:IPR001680), WD40/YVTN repeat-like (InterPro:IPR015943), Lethal giant larvae (Lgl) like, C-terminal (In…	Syntaxin binding protein 5

## Sheet: ctr_epidermis
Fucntional pathway numerical code	Functional pathways	Unigene accession	Description	Protein name
2.2.1.1	major CHO metabolism.degradation.sucrose.fructokinase	solyc02g091490.2.1	moderately similar to ( 488) AT1G66430 | Symbols: | pfkB-type carbohydrate kinase family protein | chr1:24778400-24780393 FORWARDmoderately similar to ( 353) SCRK2_MAIZE Fructokinase-2 (EC 2.7.1.4) (ZmFRK2) - Zea mays (Maize)moderately similar to ( 449) loc_os06g12600 12006.m05976 protein fructokinase-2, putative, expressed bac_FRK PRK09434 PfkB KdgK RbsK ribokinase ribokinase_group_A adenosine_k…	Fructokinase 3
2.2.2.2	major CHO metabolism.degradation.starch.starch phosphorylase	solyc03g065340.2.1	nearly identical (1390) AT3G29320 | Symbols: | glucan phosphorylase, putative | chr3:11252871-11257587 FORWARDnearly identical (1872) PHSL1_SOLTU Alpha-1,4 glucan phosphorylase L-1 isozyme, chloroplast precursor (EC 2.4.1.1) (Starch phosphorylase L-1) - Solanum tuberosum (Potato)nearly identical (1237) loc_os03g55090 12003.m10424 protein alpha-1,4 glucan phosphorylase, L isozyme, chloroplast prec…	Phosphorylase
2.2.1.5	major CHO metabolism.degradation.sucrose.Susy	solyc07g042550.2.1	nearly identical (1338) AT3G43190 | Symbols: SUS4, ATSUS4 | SUS4; UDP-glycosyltransferase/ sucrose synthase/ transferase, transferring glycosyl groups | chr3:15179204-15182577 REVERSEnearly identical (1630) SUS2_SOLTU Sucrose synthase (EC 2.4.1.13) (Sucrose-UDP glucosyltransferase) (SS65) - Solanum tuberosum (Potato)nearly identical (1269) loc_os03g28330 12003.m34880 protein sucrose synthase 2, p…	Sucrose synthase
2.2.1.5	major CHO metabolism.degradation.sucrose.Susy	solyc12g009300.1.1	nearly identical (1327) AT3G43190 | Symbols: SUS4, ATSUS4 | SUS4; UDP-glycosyltransferase/ sucrose synthase/ transferase, transferring glycosyl groups | chr3:15179204-15182577 REVERSEnearly identical (1595) SUS1_SOLTU Sucrose synthase (EC 2.4.1.13) (Sucrose-UDP glucosyltransferase) (SS16) - Solanum tuberosum (Potato)nearly identical (1258) loc_os03g28330 12003.m34880 protein sucrose synthase 2, p…	Sucrose synthase
3.5	minor CHO metabolism.others	solyc01g110450.2.1	highly similar to ( 541) AT2G21250 | Symbols: | mannose 6-phosphate reductase (NADPH-dependent), putative | chr2:9103408-9105116 REVERSEmoderately similar to ( 462) S6PD_MALDO NADP-dependent D-sorbitol-6-phosphate dehydrogenase (EC 1.1.1.200) (Aldose-6-phosphate reductase [NADPH]) (NADP-S6PDH) - Malus domestica (Apple) (Malus sylvestris)highly similar to ( 528) loc_os02g03100 12002.m05660 protein…	NADP dependent sorbitol 6-phosphate dehydrogenase
4.1.7	glycolysis.cytosolic branch.triosephosphate isomerase (TPI)	solyc04g011510.2.1	moderately similar to ( 352) AT3G55440 | Symbols: ATCTIMC, TPI | TPI (TRIOSEPHOSPHATE ISOMERASE); triose-phosphate isomerase | chr3:20553794-20556078 FORWARDmoderately similar to ( 376) TPIS_PETHY Triosephosphate isomerase, cytosolic (EC 5.3.1.1) (TIM) (Triose-phosphate isomerase) - Petunia hybrida (Petunia)moderately similar to ( 345) loc_os01g05490 12001.m42862 protein triosephosphate isomerase…	Triosephosphate isomerase
4.1.7	glycolysis.cytosolic branch.triosephosphate isomerase (TPI)	solyc06g005490.2.1	moderately similar to ( 411) AT3G55440 | Symbols: ATCTIMC, TPI | TPI (TRIOSEPHOSPHATE ISOMERASE); triose-phosphate isomerase | chr3:20553794-20556078 FORWARDmoderately similar to ( 413) TPIS_PETHY Triosephosphate isomerase, cytosolic (EC 5.3.1.1) (TIM) (Triose-phosphate isomerase) - Petunia hybrida (Petunia)moderately similar to ( 394) loc_os01g05490 12001.m42862 protein triosephosphate isomerase…	Triosephosphate isomerase
4.1.8	glycolysis.cytosolic branch.glyceraldehyde 3-phosphate dehydrogenase (GAP-DH)	solyc01g098950.1.1	moderately similar to ( 379) AT3G04120 | Symbols: GAPC, GAPC-1, GAPC1 | GAPC1 (GLYCERALDEHYDE-3-PHOSPHATE DEHYDROGENASE C SUBUNIT 1); glyceraldehyde-3-phosphate dehydrogenase (phosphorylating)/ glyceraldehyde-3-phosphate dehydrogenase | chr3:1081077-1083131 FORWARDmoderately similar to ( 378) G3PC_PETHY Glyceraldehyde-3-phosphate dehydrogenase, cytosolic (EC 1.2.1.12) - Petunia hybrida (Petunia)m…	Glyceraldehyde-3-phosphate dehydrogenase
4.1.8	glycolysis.cytosolic branch.glyceraldehyde 3-phosphate dehydrogenase (GAP-DH)	solyc05g014470.2.1	highly similar to ( 555) AT1G13440 | Symbols: GAPC-2, GAPC2 | GAPC2 (GLYCERALDEHYDE-3-PHOSPHATE DEHYDROGENASE C2); NAD or NADH binding / binding / catalytic/ glyceraldehyde-3-phosphate dehydrogenase (phosphorylating)/ glyceraldehyde-3-phosphate dehydrogenase | chr1:4608465-4610494 REVERSEhighly similar to ( 572) G3PC_TOBAC Glyceraldehyde-3-phosphate dehydrogenase, cytosolic (EC 1.2.1.12) (Fragmen…	Glyceraldehyde 3-phosphate dehydrogenase
4.1.8	glycolysis.cytosolic branch.glyceraldehyde 3-phosphate dehydrogenase (GAP-DH)	solyc03g111010.2.1	highly similar to ( 576) AT3G04120 | Symbols: GAPC, GAPC-1, GAPC1 | GAPC1 (GLYCERALDEHYDE-3-PHOSPHATE DEHYDROGENASE C SUBUNIT 1); glyceraldehyde-3-phosphate dehydrogenase (phosphorylating)/ glyceraldehyde-3-phosphate dehydrogenase | chr3:1081077-1083131 FORWARDhighly similar to ( 587) G3PC_PETHY Glyceraldehyde-3-phosphate dehydrogenase, cytosolic (EC 1.2.1.12) - Petunia hybrida (Petunia)highly si…	Glyceraldehyde-3-phosphate dehydrogenase
4.1.8	glycolysis.cytosolic branch.glyceraldehyde 3-phosphate dehydrogenase (GAP-DH)	solyc06g071920.2.1	highly similar to ( 578) AT3G04120 | Symbols: GAPC, GAPC-1, GAPC1 | GAPC1 (GLYCERALDEHYDE-3-PHOSPHATE DEHYDROGENASE C SUBUNIT 1); glyceraldehyde-3-phosphate dehydrogenase (phosphorylating)/ glyceraldehyde-3-phosphate dehydrogenase | chr3:1081077-1083131 FORWARDhighly similar to ( 593) G3PC_PETHY Glyceraldehyde-3-phosphate dehydrogenase, cytosolic (EC 1.2.1.12) - Petunia hybrida (Petunia)highly si…	Glyceraldehyde-3-phosphate dehydrogenase
4.1.13	glycolysis.cytosolic branch.enolase	solyc09g009020.2.1	highly similar to ( 799) AT2G36530 | Symbols: LOS2 | LOS2; copper ion binding / phosphopyruvate hydratase | chr2:15321081-15323786 REVERSEhighly similar to ( 787) ENO2_MAIZE Enolase 2 (EC 4.2.1.11) (2-phosphoglycerate dehydratase 2) (2-phospho-D-glycerate hydro-lyase 2) - Zea mays (Maize)highly similar to ( 787) loc_os10g08550 12010.m065231 protein enolase, putative, expressed enolase eno Eno Eno…	Enolase
4.1.13	glycolysis.cytosolic branch.enolase	solyc10g085550.1.1	highly similar to ( 795) AT2G36530 | Symbols: LOS2 | LOS2; copper ion binding / phosphopyruvate hydratase | chr2:15321081-15323786 REVERSEhighly similar to ( 791) ENO2_MAIZE Enolase 2 (EC 4.2.1.11) (2-phosphoglycerate dehydratase 2) (2-phospho-D-glycerate hydro-lyase 2) - Zea mays (Maize)highly similar to ( 788) loc_os10g08550 12010.m065231 protein enolase, putative, expressed enolase eno Eno Eno…	Enolase
4.3.1	glycolysis.unclear/dually targeted.UGPase	solyc11g011960.1.1	highly similar to ( 721) AT3G03250 | Symbols: UGP | UGP (UDP-glucose pyrophosphorylase); UTP:glucose-1-phosphate uridylyltransferase/ nucleotidyltransferase | chr3:749761-754014 REVERSEhighly similar to ( 858) UGPA_SOLTU UTP--glucose-1-phosphate uridylyltransferase (EC 2.7.7.9) (UDP-glucose pyrophosphorylase) (UDPGP) (UGPase) - Solanum tuberosum (Potato)highly similar to ( 727) loc_os09g38030 120…	UTP-glucose 1 phosphate uridylyltransferase
5.1	fermentation.aldehyde dehydrogenase	solyc03g113800.2.1	highly similar to ( 738) AT3G48170 | Symbols: ALDH10A9 | ALDH10A9; 3-chloroallyl aldehyde dehydrogenase/ oxidoreductase | chr3:17786290-17789918 REVERSEhighly similar to ( 757) BADH_SPIOL Betaine-aldehyde dehydrogenase, chloroplast precursor (EC 1.2.1.8) (BADH) - Spinacia oleracea (Spinach)highly similar to ( 697) loc_os04g39020 12004.m08891 protein betaine-aldehyde dehydrogenase, putative, expre…	Betaine aldehyde dehydrogenase
6.3	gluconeogenesis.Malate DH	solyc09g091070.1.1	moderately similar to ( 494) AT3G47520 | Symbols: MDH | MDH (MALATE DEHYDROGENASE); L-malate dehydrogenase/ binding / catalytic/ malate dehydrogenase/ oxidoreductase/ oxidoreductase, acting on the CH-OH group of donors, NAD or NADP as acceptor | chr3:17513657-17514868 FORWARDmoderately similar to ( 371) MDHG_ORYSA Malate dehydrogenase, glyoxysomal precursor (EC 1.1.1.37) - Oryza sativa (Rice)mode…	Malate dehydrogenase
6.3	gluconeogenesis.Malate DH	solyc02g063490.2.1	highly similar to ( 565) AT2G22780 | Symbols: PMDH1 | PMDH1 (PEROXISOMAL NAD-MALATE DEHYDROGENASE 1); L-malate dehydrogenase/ binding / catalytic/ malate dehydrogenase/ oxidoreductase/ oxidoreductase, acting on the CH-OH group of donors, NAD or NADP as acceptor | chr2:9689995-9691923 REVERSEhighly similar to ( 572) MDHG_SOYBN Malate dehydrogenase, glyoxysomal precursor (EC 1.1.1.37) - Glycine max…	Malate dehydrogenase
6.4	gluconeogenese/ glyoxylate cycle.PEPCK	solyc04g076880.2.1	nearly identical (1051) AT4G37870 | Symbols: PCK1, PEPCK | PCK1 (PHOSPHOENOLPYRUVATE CARBOXYKINASE 1); ATP binding / phosphoenolpyruvate carboxykinase (ATP)/ phosphoenolpyruvate carboxykinase/ purine nucleotide binding | chr4:17802974-17806332 REVERSEnearly identical (1026) PEPCK_CUCSA Phosphoenolpyruvate carboxykinase [ATP] (EC 4.1.1.49) (PEP carboxykinase) (Phosphoenolpyruvate carboxylase) (PEP…	Phosphoenolpyruvate carboxykinase
6.5	gluconeogenese/ glyoxylate cycle.pyruvate dikinase	solyc01g080460.2.1	nearly identical (1544) AT4G15530 | Symbols: PPDK | PPDK (pyruvate orthophosphate dikinase); kinase/ pyruvate, phosphate dikinase | chr4:8864828-8870748 REVERSEnearly identical (1595) PPDK_MESCR Pyruvate, phosphate dikinase, chloroplast precursor (EC 2.7.9.1) (Pyruvate, orthophosphate dikinase) - Mesembryanthemum crystallinum (Common ice plant)nearly identical (1507) loc_os05g33570 12005.m083718 …	Pyruvate phosphate dikinase
7.1.3	OPP.oxidative PP.6-phosphogluconate dehydrogenase	solyc09g018790.2.1	moderately similar to ( 427) AT3G25530 | Symbols: GHBDH, ATGHBDH, GLYR1, GR1 | GLYR1 (GLYOXYLATE REDUCTASE 1); 3-hydroxybutyrate dehydrogenase/ phosphogluconate dehydrogenase (decarboxylating) | chr3:9271949-9273514 REVERSEmoderately similar to ( 422) loc_os02g35500 12002.m08638 protein 2-hydroxy-3-oxopropionate reductase, putative, expressed MmsB garR NAD_binding_2 genomic_reference:SL2.40ch09 g…	Gamma hydroxybutyrate dehydrogenase-like protein
7.1.3	OPP.oxidative PP.6-phosphogluconate dehydrogenase	solyc12g056120.1.1	highly similar to ( 837) AT5G41670 | Symbols: | 6-phosphogluconate dehydrogenase family protein | chr5:16665647-16667110 REVERSEhighly similar to ( 743) loc_os06g02144 12006.m091574 protein 6-phosphogluconate dehydrogenase, decarboxylating, putative, expressed PRK09287 Gnd 6PGD PRK09599 Gnd PRK12490 NAD_binding_2 MmsB evidence_code:10F0H1E1IEG genomic_reference:SL2.40ch12 gene_region:47444899-474…	6-phosphogluconate dehydrogenase decarboxylating
8.1.1.2	TCA / org. transformation.TCA.pyruvate DH.E2	solyc12g005080.1.1	highly similar to ( 520) AT5G55070 | Symbols: | 2-oxoacid dehydrogenase family protein | chr5:22347637-22350409 FORWARDhighly similar to ( 514) loc_os04g32330 12004.m35293 protein dihydrolipoyllysine-residue succinyltransferase component of 2-oxoglutarate dehydrogenase complex, mitochondrial precursor, putative, expressed PRK05704 AceF 2-oxoacid_dh PRK11856 PRK11855 aceF PRK11857 kgd evidence_cod…	Dihydrolipoyllysine-residue succinyltransferase component of 2-oxoglutarate dehydrogenase complex
8.1.3	TCA / org. transformation.TCA.aconitase	solyc07g052350.2.1	nearly identical (1676) AT2G05710 | Symbols: | aconitate hydratase, cytoplasmic, putative / citrate hydro-lyase/aconitase, putative | chr2:2141591-2146350 FORWARDnearly identical (1687) ACOC_CUCMA Aconitate hydratase, cytoplasmic (EC 4.2.1.3) (Citrate hydro-lyase) (Aconitase) - Cucurbita maxima (Pumpkin) (Winter squash)nearly identical (1650) loc_os08g09200 12008.m05055 protein aconitate hydratas…	3-isopropylmalate dehydratase large subunit
8.1.3	TCA / org. transformation.TCA.aconitase	solyc12g005860.1.1	nearly identical (1688) AT2G05710 | Symbols: | aconitate hydratase, cytoplasmic, putative / citrate hydro-lyase/aconitase, putative | chr2:2141591-2146350 FORWARDnearly identical (1695) ACOC_CUCMA Aconitate hydratase, cytoplasmic (EC 4.2.1.3) (Citrate hydro-lyase) (Aconitase) - Cucurbita maxima (Pumpkin) (Winter squash)nearly identical (1680) loc_os08g09200 12008.m05055 protein aconitate hydratas…	3-isopropylmalate dehydratase large subunit
8.1.4	TCA / org. transformation.TCA.IDH	solyc01g005560.2.1	highly similar to ( 752) AT1G65930 | Symbols: | isocitrate dehydrogenase, putative / NADP+ isocitrate dehydrogenase, putative | chr1:24539088-24541861 FORWARDhighly similar to ( 835) IDHC_SOLTU Isocitrate dehydrogenase [NADP] (EC 1.1.1.42) (Oxalosuccinate decarboxylase) (IDH) (NADP(+)-specific ICDH) (IDP) - Solanum tuberosum (Potato)highly similar to ( 754) loc_os05g49760 12005.m09046 protein iso…	Isocitrate dehydrogenase
8.1.5	TCA / org. transformation.TCA.2-oxoglutarate dehydrogenase	solyc12g005080.1.1	highly similar to ( 520) AT5G55070 | Symbols: | 2-oxoacid dehydrogenase family protein | chr5:22347637-22350409 FORWARDhighly similar to ( 514) loc_os04g32330 12004.m35293 protein dihydrolipoyllysine-residue succinyltransferase component of 2-oxoglutarate dehydrogenase complex, mitochondrial precursor, putative, expressed PRK05704 AceF 2-oxoacid_dh PRK11856 PRK11855 aceF PRK11857 kgd evidence_cod…	Dihydrolipoyllysine-residue succinyltransferase component of 2-oxoglutarate dehydrogenase complex
8.1.5	TCA / org. transformation.TCA.2-oxoglutarate dehydrogenase	solyc07g064800.2.1	highly similar to ( 554) AT5G55070 | Symbols: | 2-oxoacid dehydrogenase family protein | chr5:22347637-22350409 FORWARDhighly similar to ( 508) loc_os04g32330 12004.m35293 protein dihydrolipoyllysine-residue succinyltransferase component of 2-oxoglutarate dehydrogenase complex, mitochondrial precursor, putative, expressed PRK05704 AceF 2-oxoacid_dh PRK11856 PRK11855 aceF PRK11857 kgd genomic_refe…	Dihydrolipoyllysine-residue succinyltransferase component of 2-oxoglutarate dehydrogenase complex
8.1.9	TCA / org. transformation.TCA.malate DH	solyc09g091070.1.1	moderately similar to ( 494) AT3G47520 | Symbols: MDH | MDH (MALATE DEHYDROGENASE); L-malate dehydrogenase/ binding / catalytic/ malate dehydrogenase/ oxidoreductase/ oxidoreductase, acting on the CH-OH group of donors, NAD or NADP as acceptor | chr3:17513657-17514868 FORWARDmoderately similar to ( 371) MDHG_ORYSA Malate dehydrogenase, glyoxysomal precursor (EC 1.1.1.37) - Oryza sativa (Rice)mode…	Malate dehydrogenase
8.1.9	TCA / org. transformation.TCA.malate DH	solyc03g115990.1.1	highly similar to ( 535) AT3G47520 | Symbols: MDH | MDH (MALATE DEHYDROGENASE); L-malate dehydrogenase/ binding / catalytic/ malate dehydrogenase/ oxidoreductase/ oxidoreductase, acting on the CH-OH group of donors, NAD or NADP as acceptor | chr3:17513657-17514868 FORWARDmoderately similar to ( 393) MDHG_ORYSA Malate dehydrogenase, glyoxysomal precursor (EC 1.1.1.37) - Oryza sativa (Rice)highly s…	Malate dehydrogenase
8.1.9	TCA / org. transformation.TCA.malate DH	solyc12g014180.1.1	highly similar to ( 511) AT1G53240 | Symbols: | malate dehydrogenase (NAD), mitochondrial | chr1:19854966-19856802 REVERSEhighly similar to ( 510) MDHM_FRAAN Malate dehydrogenase, mitochondrial precursor (EC 1.1.1.37) - Fragaria ananassa (Strawberry)moderately similar to ( 499) loc_os01g46070 12001.m10806 protein malate dehydrogenase, mitochondrial precursor, putative, expressed MDH_glycosomal_mi…	Malate dehydrogenase
8.1.9	TCA / org. transformation.TCA.malate DH	solyc07g062650.2.1	highly similar to ( 541) AT1G53240 | Symbols: | malate dehydrogenase (NAD), mitochondrial | chr1:19854966-19856802 REVERSEhighly similar to ( 536) MDHM_FRAAN Malate dehydrogenase, mitochondrial precursor (EC 1.1.1.37) - Fragaria ananassa (Strawberry)highly similar to ( 521) loc_os01g46070 12001.m10806 protein malate dehydrogenase, mitochondrial precursor, putative, expressed MDH_glycosomal_mitoch…	Malate dehydrogenase
8.2.9	TCA / org. transformation.other organic acid transformaitons.cyt MDH	solyc09g090140.2.1	highly similar to ( 603) AT1G04410 | Symbols: | malate dehydrogenase, cytosolic, putative | chr1:1189418-1191267 REVERSEhighly similar to ( 604) MDHC_MEDSA Malate dehydrogenase, cytoplasmic (EC 1.1.1.37) - Medicago sativa (Alfalfa)highly similar to ( 599) loc_os10g33800 12010.m21921 protein malate dehydrogenase, cytoplasmic, putative, expressed MDH_cytoplasmic_cytosolic PRK05442 MDH MDH_choloropl…	Malate dehydrogenase
8.2.9	TCA / org. transformation.other organic acid transformaitons.cyt MDH	solyc01g090710.2.1	highly similar to ( 546) AT5G43330 | Symbols: | malate dehydrogenase, cytosolic, putative | chr5:17390552-17392449 FORWARDhighly similar to ( 568) MDHC_ORYSA Malate dehydrogenase, cytoplasmic (EC 1.1.1.37) (PP37) - Oryza sativa (Rice)highly similar to ( 568) loc_os10g33800 12010.m21921 protein malate dehydrogenase, cytoplasmic, putative, expressed MDH_cytoplasmic_cytosolic PRK05442 MDH MDH_cholor…	Malate dehydrogenase, cytoplasmic
8.2.10	TCA / org. transformation.other organic acid transformaitons.malic	solyc05g050120.2.1	highly similar to ( 941) AT5G25880 | Symbols: ATNADP-ME3 | ATNADP-ME3 (NADP-malic enzyme 3); malate dehydrogenase (oxaloacetate-decarboxylating) (NADP+)/ malic enzyme/ oxidoreductase, acting on NADH or NADPH, NAD or NADP as acceptor | chr5:9024549-9028260 FORWARDhighly similar to ( 966) MAOX_VITVI NADP-dependent malic enzyme (EC 1.1.1.40) (NADP-ME) - Vitis vinifera (Grape)highly similar to ( 981)…	Malic enzyme
8.2.10	TCA / org. transformation.other organic acid transformaitons.malic	solyc12g008430.1.1	highly similar to ( 904) AT1G79750 | Symbols: ATNADP-ME4 | ATNADP-ME4 (NADP-malic enzyme 4); malate dehydrogenase (oxaloacetate-decarboxylating) (NADP+)/ malic enzyme/ oxidoreductase, acting on NADH or NADPH, NAD or NADP as acceptor | chr1:30007655-30011179 REVERSEhighly similar to ( 946) MAOX_VITVI NADP-dependent malic enzyme (EC 1.1.1.40) (NADP-ME) - Vitis vinifera (Grape)highly similar to ( 94…	Malic enzyme
8.2.11	TCA / org. transformation.other organic acid transformaitons.atp-citrate lyase	solyc01g059880.2.1	nearly identical (1115) AT5G49460 | Symbols: ACLB-2 | ACLB-2 (ATP CITRATE LYASE SUBUNIT B 2); ATP citrate synthase | chr5:20055048-20058195 FORWARDvery weakly similar to (98.6) SUCA_ORYSA Probable succinyl-CoA ligase [GDP-forming] subunit alpha, mitochondrial precursor (EC 6.2.1.4) (Succinyl-CoA synthetase subunit alpha) (SCS-alpha) - Oryza sativa (Rice)nearly identical (1123) loc_os01g19450 1200…	ATP citrate lyase a-subunit
8.2.11	TCA / org. transformation.other organic acid transformaitons.atp-citrate lyase	solyc12g099260.1.1	nearly identical (1120) AT5G49460 | Symbols: ACLB-2 | ACLB-2 (ATP CITRATE LYASE SUBUNIT B 2); ATP citrate synthase | chr5:20055048-20058195 FORWARDweakly similar to ( 102) SUCA_ORYSA Probable succinyl-CoA ligase [GDP-forming] subunit alpha, mitochondrial precursor (EC 6.2.1.4) (Succinyl-CoA synthetase subunit alpha) (SCS-alpha) - Oryza sativa (Rice)nearly identical (1127) loc_os01g19450 12001.m42…	ATP citrate lyase a-subunit
9.1.1	mitochondrial electron transport / ATP synthesis.NADH-DH.complex I	solyc12g005500.1.1	moderately similar to ( 399) AT1G03860 | Symbols: ATPHB2 | ATPHB2 (PROHIBITIN 2) | chr1:979611-981157 REVERSEmoderately similar to ( 400) loc_os03g62490 12003.m11125 protein mitochondrial prohibitin complex protein 2, putative, expressed Band_7_prohibitin PHB Band_7 HflC evidence_code:10F0H1E0IEG genomic_reference:SL2.40ch12 gene_region:293644-295414 transcript_region:SL2.40ch12:293644..295414- g…	Prohibitin
9.1.1	mitochondrial electron transport / ATP synthesis.NADH-DH.complex I	solyc10g008140.2.1	moderately similar to ( 428) AT1G03860 | Symbols: ATPHB2 | ATPHB2 (PROHIBITIN 2) | chr1:979611-981157 REVERSEmoderately similar to ( 412) loc_os07g15880 12007.m06032 protein mitochondrial prohibitin complex protein 2, putative, expressed Band_7_prohibitin PHB Band_7 HflC genomic_reference:SL2.40ch10 gene_region:2276303-2278610 transcript_region:SL2.40ch10:2276303..2278610+ go_terms:GO:0016020 fun…	Prohibitin 1-like protein
9.1.2	mitochondrial electron transport / ATP synthesis.NADH-DH.localisation not clear	solyc09g064450.2.1	highly similar to ( 537) AT2G20360 | Symbols: | binding / catalytic/ coenzyme binding | chr2:8786070-8789098 FORWARDhighly similar to ( 532) loc_os02g57180 12002.m33937 protein NADH-ubiquinone oxidoreductase 39 kDa subunit, mitochondrial precursor, putative, expressed COG0702 genomic_reference:SL2.40ch09 gene_region:57326433-57337506 transcript_region:SL2.40ch09:57326433..57337506+ go_terms:GO:00…	NADH dehydrogenase
9.6	mitochondrial electron transport / ATP synthesis.cytochrome c	solyc01g103220.2.1	weakly similar to ( 194) AT4G10040 | Symbols: CYTC-2 | CYTC-2 (cytochrome c-2); electron carrier/ heme binding / iron ion binding | chr4:6277083-6278281 FORWARDmoderately similar to ( 203) CYC_SOLTU Cytochrome c - Solanum tuberosum (Potato)moderately similar to ( 201) loc_os05g34770 12005.m27830 protein cytochrome c, putative, expressed COG3474 genomic_reference:SL2.40ch01 gene_region:83625084-83…	Cytochrome c
9.9	mitochondrial electron transport / ATP synthesis.F1-ATPase	solyc04g007550.2.1	highly similar to ( 841) AT5G08690 | Symbols: | ATP synthase beta chain 2, mitochondrial | chr5:2825739-2828352 FORWARDhighly similar to ( 923) ATPBM_NICPL ATP synthase subunit beta, mitochondrial precursor (EC 3.6.3.14) - Nicotiana plumbaginifolia (Leadwort-leaved tobacco)highly similar to ( 894) loc_os01g49190 12001.m11106 protein ATP synthase beta chain, mitochondrial precursor, putative, expr…	ATP synthase subunit beta
9.9	mitochondrial electron transport / ATP synthesis.F1-ATPase	solyc01g111760.2.1	highly similar to ( 932) AT4G38510 | Symbols: | vacuolar ATP synthase subunit B, putative / V-ATPase B subunit, putative / vacuolar proton pump B subunit, putative / V-ATPase 57 kDa subunit, putative | chr4:18011155-18014789 REVERSEhighly similar to ( 935) VATB2_HORVU Vacuolar ATP synthase subunit B isoform 2 (EC 3.6.3.14) (V-ATPase B subunit 2) (Vacuolar proton pump B subunit 2) - Hordeum vulgar…	V-type ATP synthase beta chain
9.9	mitochondrial electron transport / ATP synthesis.F1-ATPase	solyc02g091130.2.1	highly similar to ( 831) AT5G08690 | Symbols: | ATP synthase beta chain 2, mitochondrial | chr5:2825739-2828352 FORWARDhighly similar to ( 875) ATPBM_ORYSA ATP synthase subunit beta, mitochondrial precursor (EC 3.6.3.14) - Oryza sativa (Rice)highly similar to ( 879) loc_os01g49190 12001.m11106 protein ATP synthase beta chain, mitochondrial precursor, putative, expressed PRK09280 AtpD atpB PRK1259…	ATP synthase subunit beta
9.9	mitochondrial electron transport / ATP synthesis.F1-ATPase	solyc00g042140.1.1	moderately similar to ( 268) AT5G08690 | Symbols: | ATP synthase beta chain 2, mitochondrial | chr5:2825739-2828352 FORWARDmoderately similar to ( 278) ATPBM_NICPL ATP synthase subunit beta, mitochondrial precursor (EC 3.6.3.14) - Nicotiana plumbaginifolia (Leadwort-leaved tobacco)moderately similar to ( 275) loc_os01g49190 12001.m11106 protein ATP synthase beta chain, mitochondrial precursor, pu…	ATP synthase subunit beta
9.9	mitochondrial electron transport / ATP synthesis.F1-ATPase	solyc01g087120.2.1	weakly similar to ( 196) AT5G13450 | Symbols: | ATP synthase delta chain, mitochondrial, putative / H(+)-transporting two-sector ATPase, delta (OSCP) subunit, putative | chr5:4310558-4311941 REVERSEmoderately similar to ( 264) ATPO_IPOBA ATP synthase delta chain, mitochondrial precursor (EC 3.6.3.14) (Oligomycin sensitivity conferral protein) (OSCP) - Ipomoea batatas (Sweet potato) (Batate)modera…	F1-ATP synthase delta subunit
9.9	mitochondrial electron transport / ATP synthesis.F1-ATPase	solyc05g008460.2.1	highly similar to ( 844) AT5G08690 | Symbols: | ATP synthase beta chain 2, mitochondrial | chr5:2825739-2828352 FORWARDhighly similar to ( 949) ATPBM_NICPL ATP synthase subunit beta, mitochondrial precursor (EC 3.6.3.14) - Nicotiana plumbaginifolia (Leadwort-leaved tobacco)highly similar to ( 912) loc_os01g49190 12001.m11106 protein ATP synthase beta chain, mitochondrial precursor, putative, expr…	ATP synthase subunit beta
9.9	mitochondrial electron transport / ATP synthesis.F1-ATPase	solyc01g007320.2.1	highly similar to ( 860) ATCG00480 | Symbols: ATPB | chloroplast-encoded gene for beta subunit of ATP synthase | chrC:52660-54156 REVERSEhighly similar to ( 914) ATPB_SOLTU ATP synthase subunit beta (EC 3.6.3.14) (ATPase subunit beta) (ATP synthase F1 sector subunit beta) - Solanum tuberosum (Potato)highly similar to ( 860) loc_os06g39740 12006.m08511 protein ATP synthase beta chain, putative atp…	ATP synthase subunit beta chloroplastic
10.1.4	cell wall.precursor synthesis.UGD	solyc02g067080.2.1	highly similar to ( 904) AT5G15490 | Symbols: | UDP-glucose 6-dehydrogenase, putative | chr5:5027872-5029314 REVERSEhighly similar to ( 903) UGDH_SOYBN UDP-glucose 6-dehydrogenase (EC 1.1.1.22) (UDP-Glc dehydrogenase) (UDP-GlcDH) (UDPGDH) - Glycine max (Soybean)highly similar to ( 902) loc_os12g25700 12012.m26903 protein UDP-glucose 6-dehydrogenase, putative, expressed Ugd UDPG_MGDP_dh_N WecC UDP…	UDP-D-glucose dehydrogenase
10.1.5	cell wall.precursor synthesis.UXS	solyc05g054590.2.1	highly similar to ( 530) AT2G28760 | Symbols: UXS6 | NAD-dependent epimerase/dehydratase family protein | chr2:12336469-12338642 REVERSEvery weakly similar to (99.8) GME1_ORYSA GDP-mannose 3,5-epimerase 1 (EC 5.1.3.18) (GDP-Man 3,5-epimerase 1) (OsGME-1) - Oryza sativa (Rice)highly similar to ( 525) loc_os03g16980 12003.m34836 protein UDP-glucuronic acid decarboxylase 1, putative, expressed WcaG …	Bifunctional polymyxin resistance protein ArnA
10.1.5	cell wall.precursor synthesis.UXS	solyc04g011400.2.1	highly similar to ( 611) AT2G28760 | Symbols: UXS6 | NAD-dependent epimerase/dehydratase family protein | chr2:12336469-12338642 REVERSEweakly similar to ( 111) GME2_ORYSA GDP-mannose 3,5-epimerase 2 (EC 5.1.3.18) (GDP-Man 3,5-epimerase 2) - Oryza sativa (Rice)highly similar to ( 599) loc_os03g16980 12003.m34836 protein UDP-glucuronic acid decarboxylase 1, putative, expressed WcaG Epimerase RfbB …	UDP-glucose 4-epimerase
10.1.10	cell wall.precursor synthesis.UDP-glucose 4,6-dehydratase	solyc08g080140.2.1	highly similar to ( 516) AT1G63000 | Symbols: NRS/ER, UER1 | NRS/ER (NUCLEOTIDE-RHAMNOSE SYNTHASE/EPIMERASE-REDUCTASE); UDP-4-keto-6-deoxy-glucose-3,5-epimerase/ UDP-4-keto-rhamnose-4-keto-reductase/ dTDP-4-dehydrorhamnose 3,5-epimerase/ dTDP-4-dehydrorhamnose reductase | chr1:23342510-23343859 FORWARDhighly similar to ( 520) loc_os02g45540 12002.m09591 protein dTDP-4-dehydrorhamnose reductase, p…	dTDP-4-dehydrorhamnose reductase
10.1.21	cell wall.precursor synthesis.phosphomannomutase	solyc05g048760.2.1	moderately similar to ( 418) AT2G45790 | Symbols: ATPMM, PMM | PMM (PHOSPHOMANNOMUTASE); phosphomannomutase | chr2:18855876-18857753 FORWARDmoderately similar to ( 429) loc_os04g58580 12004.m101698 protein phosphomannomutase, putative, expressed PMM Cof genomic_reference:SL2.40ch05 gene_region:58550837-58554198 transcript_region:SL2.40ch05:58550837..58554198+ go_terms:GO:0004615 functional_descri…	Phosphomannomutase 2
10.5.5	cell wall.cell wall proteins.RGP	solyc03g019750.2.1	highly similar to ( 613) AT3G08900 | Symbols: RGP3, RGP | RGP3 (REVERSIBLY GLYCOSYLATED POLYPEPTIDE 3); transferase, transferring hexosyl groups | chr3:2708347-2709714 REVERSEhighly similar to ( 619) UPTG1_SOLTU Alpha-1,4-glucan-protein synthase [UDP-forming] 1 (EC 2.4.1.112) (UDP-glucose:protein transglucosylase 1) (UPTG 1) - Solanum tuberosum (Potato)highly similar to ( 612) loc_os07g41360 1200…	Alpha-1 4-glucan-protein synthase
10.8.1	cell wall.pectin*esterases.PME	solyc03g123630.2.1	highly similar to ( 805) AT3G14310 | Symbols: ATPME3 | ATPME3; pectinesterase | chr3:4772214-4775095 REVERSEhighly similar to ( 820) PME3_CITSI Pectinesterase-3 precursor (EC 3.1.1.11) (Pectin methylesterase 3) (PE 3) - Citrus sinensis (Sweet orange)moderately similar to ( 494) loc_os07g47830 12007.m08998 protein pectinesterase-1 precursor, putative, expressedPectinesterase PemB PMEI PRK10531 gen…	Pectinesterase
10.8.1	cell wall.pectin*esterases.PME	solyc07g064180.2.1	highly similar to ( 518) AT1G11580 | Symbols: ATPMEPCRA, PMEPCRA | PMEPCRA (METHYLESTERASE PCR A); enzyme inhibitor/ pectinesterase | chr1:3888730-3890649 FORWARDmoderately similar to ( 434) PME_PRUPE Pectinesterase PPE8B precursor (EC 3.1.1.11) (Pectin methylesterase) (PE) - Prunus persica (Peach)highly similar to ( 516) loc_os01g57854 12001.m11933 protein pectinesterase-1 precursor, putative, e…	Pectinesterase
10.8.1	cell wall.pectin*esterases.PME	solyc07g064190.1.1	highly similar to ( 537) AT1G11580 | Symbols: ATPMEPCRA, PMEPCRA | PMEPCRA (METHYLESTERASE PCR A); enzyme inhibitor/ pectinesterase | chr1:3888730-3890649 FORWARDmoderately similar to ( 449) PME_PRUPE Pectinesterase PPE8B precursor (EC 3.1.1.11) (Pectin methylesterase) (PE) - Prunus persica (Peach)highly similar to ( 529) loc_os01g57854 12001.m11933 protein pectinesterase-1 precursor, putative, e…	Pectinesterase
10.8.1	cell wall.pectin*esterases.PME	solyc10g052730.1.1	weakly similar to ( 155) AT2G26440 | Symbols: | pectinesterase family protein | chr2:11247407-11249407 FORWARDweakly similar to ( 150) PME_PRUPE Pectinesterase PPE8B precursor (EC 3.1.1.11) (Pectin methylesterase) (PE) - Prunus persica (Peach)weakly similar to ( 150) loc_os01g21034 12001.m42984 protein pectinesterase-2 precursor, putative, expressedPectinesterase evidence_code:10F0H1E0IEG genomic…	Pectinesterase
10.8.1	cell wall.pectin*esterases.PME	solyc07g064170.2.1	highly similar to ( 543) AT1G11580 | Symbols: ATPMEPCRA, PMEPCRA | PMEPCRA (METHYLESTERASE PCR A); enzyme inhibitor/ pectinesterase | chr1:3888730-3890649 FORWARDmoderately similar to ( 450) PME_PRUPE Pectinesterase PPE8B precursor (EC 3.1.1.11) (Pectin methylesterase) (PE) - Prunus persica (Peach)highly similar to ( 533) loc_os01g57854 12001.m11933 protein pectinesterase-1 precursor, putative, e…	Pectinesterase
10.8.2	cell wall.pectin*esterases.acetyl esterase	solyc08g005800.2.1	moderately similar to ( 436) AT4G19420 | Symbols: | pectinacetylesterase family protein | chr4:10587504-10589807 REVERSEmoderately similar to ( 435) loc_os02g47400 12002.m100327 protein carboxylic ester hydrolase, putative, expressed PAE genomic_reference:SL2.40ch08 gene_region:625929-628910 transcript_region:SL2.40ch08:625929..628910+ go_terms:GO:0004091 functional_description:"Pectinacetylester…	Pectinacetylesterase like protein
11.1.5	lipid metabolism.FA synthesis and FA elongation.beta hydroxyacyl ACP dehydratase	solyc01g105060.2.1	moderately similar to ( 298) AT5G10160 | Symbols: | beta-hydroxyacyl-ACP dehydratase, putative | chr5:3185819-3187159 FORWARDmoderately similar to ( 287) loc_os05g36000 12005.m27841 protein beta-hydroxyacyl-ACP dehydratase, putative, expressedfabZ FabZ FabA FabA_FabZ FabA genomic_reference:SL2.40ch01 gene_region:85094784-85097712 transcript_region:SL2.40ch01:85094784..85097712- go_terms:GO:000573…	beta-hydroxyacyl-ACP dehydratase,
11.1.6	lipid metabolism.FA synthesis and FA elongation.enoyl ACP reductase	solyc10g078740.1.1	moderately similar to ( 486) AT2G05990 | Symbols: MOD1, ENR1 | MOD1 (MOSAIC DEATH 1); enoyl-[acyl-carrier-protein] reductase (NADH)/ enoyl-[acyl-carrier-protein] reductase/ oxidoreductase | chr2:2322876-2324867 FORWARDmoderately similar to ( 479) FABI_BRANA Enoyl-[acyl-carrier-protein] reductase [NADH], chloroplast precursor (EC 1.3.1.9) (NADH-dependent enoyl-ACP reductase) - Brassica napus (Rape…	Enoyl reductase
11.8	lipid metabolism.'exotics' (steroids, squalene etc)	solyc02g079750.2.1	moderately similar to ( 289) AT4G27270 | Symbols: | quinone reductase family protein | chr4:13661458-13663243 REVERSEmoderately similar to ( 272) loc_os08g04460 12008.m04589 protein minor allergen Alt a 7, putative, expressed PRK03767 WrbA genomic_reference:SL2.40ch02 gene_region:38774685-38777292 transcript_region:SL2.40ch02:38774685..38777292+ go_terms:GO:0042802 functional_description:"Flavopr…	Flavoprotein wrbA
13	amino acid metabolism	solyc11g006970.1.1	moderately similar to ( 317) AT5G04740 | Symbols: | ACT domain-containing protein | chr5:1368713-1371391 REVERSEmoderately similar to ( 300) loc_os12g05650 12012.m04558 protein ACT domain containing protein, expressed evidence_code:10F1H1E1IEG genomic_reference:SL2.40ch11 gene_region:1477794-1483280 transcript_region:SL2.40ch11:1477794..1483280+ functional_description:"Unknown protein DS12 from 2…	Unknown protein DS12 from 2D-PAGE of leaf, chloroplastic
13.1.1.2.1	amino acid metabolism.synthesis.central amino acid metabolism.aspartate.aspartate aminotransferase	solyc08g041870.2.1	highly similar to ( 766) AT4G31990 | Symbols: ASP5, AAT3, ATAAT1 | ASP5 (ASPARTATE AMINOTRANSFERASE 5); L-aspartate:2-oxoglutarate aminotransferase | chr4:15470876-15473521 REVERSEmoderately similar to ( 477) AATC_ORYSA Aspartate aminotransferase, cytoplasmic (EC 2.6.1.1) (Transaminase A) - Oryza sativa (Rice)highly similar to ( 735) loc_os02g55420 12002.m10568 protein aspartate aminotransferase,…	Aspartate aminotransferase
13.1.1.2.1	amino acid metabolism.synthesis.central amino acid metabolism.aspartate.aspartate aminotransferase	solyc07g032740.2.1	highly similar to ( 603) AT5G19550 | Symbols: ASP2, AAT2 | ASP2 (ASPARTATE AMINOTRANSFERASE 2); L-aspartate:2-oxoglutarate aminotransferase | chr5:6598201-6601597 FORWARDhighly similar to ( 618) AATC_DAUCA Aspartate aminotransferase, cytoplasmic (EC 2.6.1.1) (Transaminase A) - Daucus carota (Carrot)highly similar to ( 604) loc_os01g55540 12001.m43201 protein aspartate aminotransferase, cytoplasmi…	Aspartate aminotransferase
13.1.3.4	amino acid metabolism.synthesis.aspartate family.methionine	solyc01g101060.2.1	highly similar to ( 733) AT1G02500 | Symbols: SAM1, SAM-1, MAT1 | SAM1 (S-ADENOSYLMETHIONINE SYNTHETASE 1); methionine adenosyltransferase | chr1:519037-520218 FORWARDhighly similar to ( 741) METL_CATRO S-adenosylmethionine synthetase 2 (EC 2.5.1.6) (Methionine adenosyltransferase 2) (AdoMet synthetase 2) - Catharanthus roseus (Rosy periwinkle) (Madagascar periwinkle)highly similar to ( 726) loc_…	S-adenosylmethionine synthase
13.1.3.4	amino acid metabolism.synthesis.aspartate family.methionine	solyc12g099000.1.1	highly similar to ( 731) AT1G02500 | Symbols: SAM1, SAM-1, MAT1 | SAM1 (S-ADENOSYLMETHIONINE SYNTHETASE 1); methionine adenosyltransferase | chr1:519037-520218 FORWARDhighly similar to ( 741) METL_CATRO S-adenosylmethionine synthetase 2 (EC 2.5.1.6) (Methionine adenosyltransferase 2) (AdoMet synthetase 2) - Catharanthus roseus (Rosy periwinkle) (Madagascar periwinkle)highly similar to ( 736) loc_…	S-adenosylmethionine synthase
13.1.3.4	amino acid metabolism.synthesis.aspartate family.methionine	solyc10g081510.1.1	nearly identical (1371) AT5G17920 | Symbols: ATCIMS | ATMS1; 5-methyltetrahydropteroyltriglutamate-homocysteine S-methyltransferase/ methionine synthase | chr5:5935771-5939195 FORWARDnearly identical (1380) METE_CATRO 5-methyltetrahydropteroyltriglutamate--homocysteine methyltransferase (EC 2.1.1.14) (Vitamin-B12-independent methionine synthase isozyme) (Cobalamin-independent methionine synthase …	5-methyltetrahydropteroyltriglutamate--homocysteine methyltransferase
13.1.3.4	amino acid metabolism.synthesis.aspartate family.methionine	solyc09g008280.1.1	highly similar to ( 726) AT2G36880 | Symbols: MAT3 | MAT3 (methionine adenosyltransferase 3); methionine adenosyltransferase | chr2:15479721-15480893 REVERSEhighly similar to ( 751) METK_PETHY S-adenosylmethionine synthetase (EC 2.5.1.6) (Methionine adenosyltransferase) (AdoMet synthetase) - Petunia hybrida (Petunia)highly similar to ( 691) loc_os01g18860 12001.m150558 protein S-adenosylmethionin…	S-adenosylmethionine synthase
13.1.3.6.1.2	amino acid metabolism.synthesis.aspartate family.misc.homoserine.aspartate semialdehyde dehydrogenase	solyc01g005250.2.1	highly similar to ( 538) AT1G14810 | Symbols: | semialdehyde dehydrogenase family protein | chr1:5102684-5104633 REVERSEmoderately similar to ( 474) loc_os03g55280 12003.m10443 protein aspartate-semialdehyde dehydrogenase, putative, expressed PRK06598 Asd PRK06728 PRK05671 PRK08664 PRK08040 Semialdhyde_dh Semialdhyde_dhC genomic_reference:SL2.40ch01 gene_region:191856-195078 transcript_region:SL2…	Aspartate-semialdehyde dehydrogenase
13.1.4.1	amino acid metabolism.synthesis.branched chain group.common	solyc07g053280.2.1	highly similar to ( 943) AT3G58610 | Symbols: | ketol-acid reductoisomerase | chr3:21671561-21674639 FORWARDhighly similar to ( 934) ILV5_PEA Ketol-acid reductoisomerase, chloroplast precursor (EC 1.1.1.86) (Acetohydroxy-acid reductoisomerase) (Alpha-keto-beta-hydroxylacil reductoisomerase) - Pisum sativum (Garden pea)highly similar to ( 919) loc_os05g49800 12005.m09050 protein ketol-acid reducto…	Ketol-acid reductoisomerase
13.1.5.1.1	amino acid metabolism.synthesis.serine-glycine-cysteine group.serine.phosphoglycerate dehydrogenase	solyc03g112070.2.1	highly similar to ( 777) AT4G34200 | Symbols: EDA9 | EDA9 (embryo sac development arrest 9); ATP binding | chr4:16374041-16376561 REVERSEweakly similar to ( 101) FDH_SOLTU Formate dehydrogenase, mitochondrial precursor (EC 1.2.1.2) (NAD-dependent formate dehydrogenase) (FDH) - Solanum tuberosum (Potato)highly similar to ( 775) loc_os04g55720 12004.m35214 protein D-3-phosphoglycerate dehydrogenase…	Phosphoglycerate dehydrogenase
13.1.5.2.41	amino acid metabolism.synthesis.serine-glycine-cysteine group.glycine.sarcosine oxidase	solyc08g006430.2.1	moderately similar to ( 496) AT2G24580 | Symbols: | sarcosine oxidase family protein | chr2:10444928-10446178 REVERSEmoderately similar to ( 385) loc_os12g35890 12012.m07382 protein sarcosine oxidase, putative, expressed solA DadA DAO genomic_reference:SL2.40ch08 gene_region:1030757-1039198 transcript_region:SL2.40ch08:1030757..1039198+ go_terms:GO:0003676,GO:0008270,GO:0016491,GO:0000166,GO:0055…	N-methyl-L-tryptophan oxidase
13.1.5.3.1	amino acid metabolism.synthesis.serine-glycine-cysteine group.cysteine.OASTL	solyc08g014340.2.1	moderately similar to ( 500) AT3G59760 | Symbols: OASC, ATCS-C | OASC (O-ACETYLSERINE (THIOL) LYASE ISOFORM C); ATP binding / cysteine synthase | chr3:22072661-22075345 REVERSEhighly similar to ( 656) CYSKP_SOLTU Cysteine synthase, chloroplast precursor (EC 2.5.1.47) (O-acetylserine sulfhydrylase) (O-acetylserine (Thiol)-lyase) (CSase B) (CS-B) (OAS-TL B) - Solanum tuberosum (Potato)highly simila…	Cysteine synthase
13.1.5.3.1	amino acid metabolism.synthesis.serine-glycine-cysteine group.cysteine.OASTL	solyc09g082060.2.1	moderately similar to ( 461) AT4G14880 | Symbols: OASA1, CYTACS1, ATCYS-3A | OASA1 (O-ACETYLSERINE (THIOL) LYASE (OAS-TL) ISOFORM A1); cysteine synthase | chr4:8518209-8520050 REVERSEhighly similar to ( 523) CYSK_SOLTU Cysteine synthase (EC 2.5.1.47) (O-acetylserine sulfhydrylase) (O-acetylserine (Thiol)-lyase) (CSase A) (CS-A) (OAS-TL A) - Solanum tuberosum (Potato)moderately similar to ( 473) l…	Cysteine synthase
13.2.4.1	amino acid metabolism.degradation.branched-chain group.shared	solyc09g061840.2.1	highly similar to ( 645) AT2G33150 | Symbols: PKT3, PED1, KAT2 | PKT3 (PEROXISOMAL 3-KETOACYL-COA THIOLASE 3); acetyl-CoA C-acyltransferase | chr2:14047814-14050983 REVERSEhighly similar to ( 610) loc_os10g31950 12010.m06045 protein 3-ketoacyl-CoA thiolase 2, peroxisomal precursor, putative, expressed thiolase PRK09052 PRK07661 PRK06845 PRK07108 PRK09051 PRK06445 fadA PRK07025 PRK05790 PRK08234 P…	3-ketoacyl CoA thiolase 1
15.2	metal handling.binding, chelation and storage	solyc05g052470.2.1	moderately similar to ( 257) AT3G11050 | Symbols: ATFER2 | ATFER2 (ferritin 2); binding / ferric iron binding / oxidoreductase/ transition metal ion binding | chr3:3463651-3465294 FORWARDmoderately similar to ( 334) FRI2_TOBAC Ferritin-2, chloroplast precursor (EC 1.16.3.1) (NtFer2) - Nicotiana tabacum (Common tobacco)moderately similar to ( 231) loc_os12g01530 12012.m26727 protein ferritin-1, ch…	Ferritin
16.1.2.1	secondary metabolism.isoprenoids.mevalonate pathway.acetyl-CoA C-acyltransferase	solyc05g017760.2.1	highly similar to ( 588) AT5G48230 | Symbols: EMB1276, ACAT2 | ACAT2 (ACETOACETYL-COA THIOLASE 2); acetyl-CoA C-acetyltransferase/ catalytic | chr5:19552570-19555030 REVERSEhighly similar to ( 544) loc_os09g07830 12009.m059940 protein acetyl-CoA acetyltransferase, cytosolic 1, putative, expressed thiolase PRK08235 PRK06954 PRK07800 PRK05790 PRK05656 PRK06845 PRK07025 PRK07491 PRK07124 PRK09051 Th…	Acetyl-CoA C-acetyltransferase
17.2.3	hormone metabolism.auxin.induced-regulated-responsive-activated	solyc09g082730.2.1	moderately similar to ( 357) AT1G60680 | Symbols: | aldo/keto reductase family protein | chr1:22347824-22349236 REVERSEmoderately similar to ( 322) A115_TOBAC Auxin-induced protein PCNT115 - Nicotiana tabacum (Common tobacco)moderately similar to ( 446) loc_os10g28320 12010.m22021 protein auxin-induced protein PCNT115, putative, expressed Tas Aldo_ket_red ARA1 PRK10376 COG4989 PRK09912 PRK10625 C…	Aldo/keto reductase family protein
17.2.3	hormone metabolism.auxin.induced-regulated-responsive-activated	solyc09g082780.2.1	moderately similar to ( 385) AT3G22850 | Symbols: | unknown protein | chr3:8089067-8090275 FORWARDweakly similar to ( 132) TSJT1_TOBAC Stem-specific protein TSJT1 - Nicotiana tabacum (Common tobacco)moderately similar to ( 337) loc_os03g53270 12003.m35408 protein stem-specific protein TSJT1, putative, expressedWali7 genomic_reference:SL2.40ch09 gene_region:63852368-63856111 transcript_region:SL2.…	Asparagine synthetase B
17.5.1	hormone metabolism.ethylene.synthesis-degradation	solyc02g062460.2.1	moderately similar to ( 280) AT1G52820 | Symbols: | 2-oxoglutarate-dependent dioxygenase, putative | chr1:19669216-19670321 FORWARDvery weakly similar to (82.8) G2OX2_PEA Gibberellin 2-beta-dioxygenase 2 (EC 1.14.11.13) (Gibberellin 2-beta-hydroxylase 2) (Gibberellin 2-oxidase 2) (GA 2-oxidase 2) - Pisum sativum (Garden pea)weakly similar to ( 173) loc_os08g32170 12008.m07211 protein oxidoreducta…	2-oxoglutarate-dependent dioxygenase
17.6.1	hormone metabolism.gibberelin.synthesis-degradation	solyc02g062500.2.1	moderately similar to ( 276) AT1G52820 | Symbols: | 2-oxoglutarate-dependent dioxygenase, putative | chr1:19669216-19670321 FORWARDvery weakly similar to (83.2) FLS_SOLTU Flavonol synthase/flavanone 3-hydroxylase (EC 1.14.11.23) (EC 1.14.11.9) (FLS) - Solanum tuberosum (Potato)weakly similar to ( 189) loc_os05g50090 12005.m09078 protein oxidoreductase, putative, expressed PcbC genomic_reference:S…	2-oxoglutarate-dependent dioxygenase
17.6.1	hormone metabolism.gibberelin.synthesis-degradation	solyc02g062460.2.1	moderately similar to ( 280) AT1G52820 | Symbols: | 2-oxoglutarate-dependent dioxygenase, putative | chr1:19669216-19670321 FORWARDvery weakly similar to (82.8) G2OX2_PEA Gibberellin 2-beta-dioxygenase 2 (EC 1.14.11.13) (Gibberellin 2-beta-hydroxylase 2) (Gibberellin 2-oxidase 2) (GA 2-oxidase 2) - Pisum sativum (Garden pea)weakly similar to ( 173) loc_os08g32170 12008.m07211 protein oxidoreducta…	2-oxoglutarate-dependent dioxygenase
17.7.1.2	hormone metabolism.jasmonate.synthesis-degradation.lipoxygenase	solyc01g099190.2.1	nearly identical (1110) AT1G55020 | Symbols: LOX1 | LOX1; lipoxygenase | chr1:20525798-20530143 FORWARDnearly identical (1283) LOX1_SOLTU Lipoxygenase 1 (EC 1.13.11.12) - Solanum tuberosum (Potato)nearly identical (1007) loc_os03g49380 12003.m35371 protein lipoxygenase 4, putative, expressedLipoxygenase PLAT_LH2 LH2 PLAT genomic_reference:SL2.40ch01 gene_region:81251679-81256014 transcript_region…	Lipoxygenase
19.99	tetrapyrrole synthesis.unspecified	solyc07g061790.2.1	moderately similar to ( 241) AT1G17100 | Symbols: | SOUL heme-binding family protein | chr1:5844766-5845539 FORWARDmoderately similar to ( 244) loc_os01g11230 12001.m150508 protein heme-binding protein 2, putative, expressedSOUL genomic_reference:SL2.40ch07 gene_region:61964267-61965352 transcript_region:SL2.40ch07:61964267..61965352- go_terms:GO:0020037 functional_description:"Heme-binding prote…	Heme-binding protein 2
20.1	stress.biotic	solyc02g065470.1.1	weakly similar to ( 186) AT5G66590 | Symbols: | allergen V5/Tpx-1-related family protein | chr5:26574255-26574812 FORWARDmoderately similar to ( 284) ST14_SOLTU STS14 protein precursor - Solanum tuberosum (Potato)weakly similar to ( 111) loc_os01g28500 12001.m43020 protein pathogenesis-related protein PRMS precursor, putative, expressed SCP SCP SCP evidence_code:10F1H1E1IEG genomic_reference:SL2.…	Pathogenesis-related protein
20.1	stress.biotic	solyc00g174340.1.1	weakly similar to ( 180) AT4G33720 | Symbols: | pathogenesis-related protein, putative | chr4:16182813-16183304 FORWARDweakly similar to ( 193) PRB1_TOBAC Basic form of pathogenesis-related protein 1 precursor (PRP 1) - Nicotiana tabacum (Common tobacco)weakly similar to ( 158) loc_os01g28500 12001.m43020 protein pathogenesis-related protein PRMS precursor, putative, expressed SCP SCP SCP evidenc…	Pathogenesis-related protein 1b
20.1	stress.biotic	solyc10g055800.1.1	moderately similar to ( 386) AT3G12500 | Symbols: ATHCHIB, PR3, PR-3, CHI-B, B-CHI | ATHCHIB (ARABIDOPSIS THALIANA BASIC CHITINASE); chitinase | chr3:3962501-3963945 REVERSEmoderately similar to ( 492) CHI3_SOLTU Endochitinase 3 precursor (EC 3.2.1.14) (Fragment) - Solanum tuberosum (Potato)moderately similar to ( 357) loc_os05g33140 12005.m07546 protein basic endochitinase 1 precursor, putative,…	Chitinase
20.1	stress.biotic	solyc11g066130.1.1	moderately similar to ( 333) AT2G28790 | Symbols: | osmotin-like protein, putative | chr2:12354664-12355413 REVERSEweakly similar to ( 167) TP1A_MALDO Thaumatin-like protein 1a precursor (Allergen Mal d 2) (Mdtl1) (Pathogenesis-related protein 5a) (PR-5a) - Malus domestica (Apple) (Malus sylvestris)moderately similar to ( 300) loc_os01g62260 12001.m12349 protein osmotin-like protein precursor, pu…	Thaumatin-like protein
20.2.1	stress.abiotic.heat	solyc12g043110.1.1	nearly identical (1216) AT1G79920 | Symbols: | ATP binding | chr1:30058935-30062224 REVERSEmoderately similar to ( 268) HSP7C_PETHY Heat shock cognate 70 kDa protein - Petunia hybrida (Petunia)nearly identical (1120) loc_os01g08560 12001.m150497 protein heat shock 70 kDa protein 4, putative, expressed HSP70 DnaK dnaK dnaK hscA hscA evidence_code:10F0H1E1IEG genomic_reference:SL2.40ch12 gene_regio…	Heat shock protein 4
20.2.1	stress.abiotic.heat	solyc03g117630.1.1	nearly identical (1039) AT1G16030 | Symbols: Hsp70b | Hsp70b (heat shock protein 70B); ATP binding | chr1:5502386-5504326 REVERSEnearly identical (1040) HSP7C_PETHY Heat shock cognate 70 kDa protein - Petunia hybrida (Petunia)nearly identical (1038) loc_os05g38530 12005.m08032 protein heat shock cognate 70 kDa protein, putative, expressed HSP70 dnaK DnaK dnaK hscA hscA evidence_code:10F0H1E1IEG g…	heat shock protein
20.2.1	stress.abiotic.heat	solyc04g011440.2.1	nearly identical (1083) AT3G12580 | Symbols: HSP70 | HSP70 (heat shock protein 70); ATP binding | chr3:3991487-3993689 REVERSEnearly identical (1085) HSP7C_PETHY Heat shock cognate 70 kDa protein - Petunia hybrida (Petunia)nearly identical (1090) loc_os01g62290 12001.m150772 protein heat shock cognate 70 kDa protein, putative, expressed HSP70 dnaK DnaK dnaK hscA hscA genomic_reference:SL2.40ch04 …	heat shock protein
20.2.1	stress.abiotic.heat	solyc06g076020.2.1	nearly identical (1097) AT5G02500 | Symbols: HSC70-1, HSP70-1, AT-HSC70-1, HSC70 | HSC70-1 (HEAT SHOCK COGNATE PROTEIN 70-1); ATP binding | chr5:554055-556334 REVERSEnearly identical (1121) HSP7C_PETHY Heat shock cognate 70 kDa protein - Petunia hybrida (Petunia)nearly identical (1131) loc_os11g47760 12011.m080070 protein heat shock cognate 70 kDa protein 2, putative, expressed HSP70 dnaK DnaK dn…	heat shock protein
20.2.1	stress.abiotic.heat	solyc07g005820.2.1	highly similar to ( 959) AT1G16030 | Symbols: Hsp70b | Hsp70b (heat shock protein 70B); ATP binding | chr1:5502386-5504326 REVERSEhighly similar to ( 980) HSP70_SOYBN Heat shock 70 kDa protein - Glycine max (Soybean)highly similar to ( 956) loc_os05g38530 12005.m08032 protein heat shock cognate 70 kDa protein, putative, expressed HSP70 dnaK DnaK dnaK hscA hscA genomic_reference:SL2.40ch07 gene_re…	heat shock protein
20.2.1	stress.abiotic.heat	solyc01g103450.2.1	nearly identical (1019) AT5G49910 | Symbols: CPHSC70-2EAT SHOCK PROTEIN 70-2, HSC70-7 | CPHSC70-2EAT SHOCK PROTEIN 70-2 (CHLOROPLAST HEAT SHOCK PROTEIN 70-2); ATP binding / unfolded protein binding | chr5:20303470-20306295 FORWARDnearly identical (1044) HSP7S_PEA Stromal 70 kDa heat shock-related protein, chloroplast precursor - Pisum sativum (Garden pea)nearly identical (1011) loc_os05g23740 120…	Chaperone DnaK
20.2.1	stress.abiotic.heat	solyc01g060400.1.1	weakly similar to ( 119) AT5G42020 | Symbols: BIP | BIP2; ATP binding | chr5:16807697-16810480 REVERSEweakly similar to ( 119) BIP4_TOBAC Luminal-binding protein 4 precursor (BiP 4) (78 kDa glucose-regulated protein homolog 4) (GRP 78-4) - Nicotiana tabacum (Common tobacco)weakly similar to ( 117) loc_os02g02410 12002.m05590 protein luminal-binding protein 3 precursor, putative, expressed HSP70 d…	Heat shock protein
20.2.1	stress.abiotic.heat	solyc10g086410.2.1	nearly identical (1107) AT3G12580 | Symbols: HSP70 | HSP70 (heat shock protein 70); ATP binding | chr3:3991487-3993689 REVERSEnearly identical (1099) HSP7C_PETHY Heat shock cognate 70 kDa protein - Petunia hybrida (Petunia)nearly identical (1127) loc_os11g47760 12011.m080070 protein heat shock cognate 70 kDa protein 2, putative, expressed HSP70 dnaK DnaK dnaK hscA hscA genomic_reference:SL2.40ch1…	Heat shock protein 70-3
20.2.1	stress.abiotic.heat	solyc09g010630.2.1	nearly identical (1094) AT3G12580 | Symbols: HSP70 | HSP70 (heat shock protein 70); ATP binding | chr3:3991487-3993689 REVERSEnearly identical (1091) HSP7C_PETHY Heat shock cognate 70 kDa protein - Petunia hybrida (Petunia)nearly identical (1123) loc_os11g47760 12011.m080070 protein heat shock cognate 70 kDa protein 2, putative, expressed HSP70 dnaK DnaK dnaK hscA hscA genomic_reference:SL2.40ch0…	heat shock protein
20.2.1	stress.abiotic.heat	solyc11g066060.1.1	nearly identical (1087) AT3G12580 | Symbols: HSP70 | HSP70 (heat shock protein 70); ATP binding | chr3:3991487-3993689 REVERSEnearly identical (1100) HSP7C_PETHY Heat shock cognate 70 kDa protein - Petunia hybrida (Petunia)nearly identical (1110) loc_os11g47760 12011.m080070 protein heat shock cognate 70 kDa protein 2, putative, expressed HSP70 dnaK DnaK dnaK hscA hscA evidence_code:10F0H1E1IEG g…	heat shock protein
20.2.1	stress.abiotic.heat	solyc06g052050.2.1	highly similar to ( 993) AT5G42020 | Symbols: BIP | BIP2; ATP binding | chr5:16807697-16810480 REVERSEnearly identical (1031) BIP4_TOBAC Luminal-binding protein 4 precursor (BiP 4) (78 kDa glucose-regulated protein homolog 4) (GRP 78-4) - Nicotiana tabacum (Common tobacco)highly similar to ( 936) loc_os02g02410 12002.m05590 protein luminal-binding protein 3 precursor, putative, expressed HSP70 dn…	Heat shock protein
20.2.1	stress.abiotic.heat	solyc03g082920.2.1	nearly identical (1043) AT5G42020 | Symbols: BIP | BIP2; ATP binding | chr5:16807697-16810480 REVERSEnearly identical (1083) BIP5_TOBAC Luminal-binding protein 5 precursor (BiP 5) (78 kDa glucose-regulated protein homolog 5) (GRP 78-5) - Nicotiana tabacum (Common tobacco)highly similar to ( 996) loc_os02g02410 12002.m05590 protein luminal-binding protein 3 precursor, putative, expressed HSP70 dna…	Heat shock protein
20.2.1	stress.abiotic.heat	solyc11g066100.1.1	nearly identical (1080) AT3G12580 | Symbols: HSP70 | HSP70 (heat shock protein 70); ATP binding | chr3:3991487-3993689 REVERSEnearly identical (1131) HSP7C_PETHY Heat shock cognate 70 kDa protein - Petunia hybrida (Petunia)nearly identical (1097) loc_os03g16920 12003.m07124 protein heat shock cognate 70 kDa protein, putative, expressed HSP70 dnaK DnaK dnaK hscA hscA evidence_code:10F0H1E1IEG geno…	heat shock protein
20.2.1	stress.abiotic.heat	solyc07g065840.2.1	nearly identical (1083) AT5G56030 | Symbols: HSP81-2, ERD8, HSP90.2 | HSP81-2 (HEAT SHOCK PROTEIN 81-2); ATP binding | chr5:22686923-22689433 FORWARDnearly identical (1045) HSP81_ORYSA Heat shock protein 81-1 (HSP81-1) (Heat shock protein 82) - Oryza sativa (Rice)nearly identical (1045) loc_os08g39140 12008.m080203 protein heat shock protein 81-1, putative, expressed HSP90 PRK05218 HtpG genomic_r…	Heat shock protein 90
20.2.2	stress.abiotic.cold	solyc01g111300.2.1	weakly similar to ( 112) AT2G21060 | Symbols: ATGRP2B | ATGRP2B (GLYCINE-RICH PROTEIN 2B); DNA binding / nucleic acid binding / zinc ion binding | chr2:9036983-9037588 REVERSEweakly similar to ( 107) GRP2_NICSY Glycine-rich protein 2 - Nicotiana sylvestris (Wood tobacco)weakly similar to ( 105) loc_os02g02870 12002.m05637 protein glycine-rich protein 2, putative, expressedCSD genomic_reference:SL…	Cold shock protein-1
[truncated: 232 more rows]

## Sheet: Al-epidermis
Fucntional pathway numerical code	Functional pathways	Unigene accession	Description	Protein name
[truncated: 1,243 more rows]

## Sheet: Al-cortex
Fucntional pathway numerical code	Functional pathways	Unigene accession	Description	Protein name
[truncated: 697 more rows]
